# Supplementary material for: Economic evaluation in chronic pain: a systematic review and de novo flexible economic model
Source: Eur J Health Econ. 2015 Sep 16;17:755–70. doi: 10.1007/s10198-015-0720-y (PMC4899502; doi:10.1007/s10198-015-0720-y)
Supplement: Supplementary file 2 — Supplementary material 2 (XLSM 1312 kb) [file 10198_2015_720_MOESM2_ESM.xlsm]

## Sheet: Model Information
			Figure 1: Model Structure - One treatment arm
	The model compares two treatments for chronic musculoskeletal pain: (i) oral morphine (though the model has the flexibility to select oxycodone data at first-line instead) and (ii) a hypothetical novel formulation. The model structure is identical across treatment arms.
	Figure 1 depicts one arm of the model structure in terms of its Markov states. The model has two absorbing states to capture outcomes for those who have discontinued treatment or moved on to subsequent treatment following two failed attempts at therapy: ‘treatment discontinuation’ and ‘subsequent treatment’. The other states in the model are states to capture outcomes while on treatment, or trans…
	Patients enter the model and begin treatment. While on treatment, patients may experience treatment-emergent tolerable adverse events (AEs) with consequence for health-related (HRQL) and healthcare costs (constipation and nausea/vomiting are highlighted by the review as important for opioids, though forthcoming analgesic drugs in this area may have different adverse effect profiles); the simulate…
	Patients may withdraw from 1st-line treatment and move to either ‘withdrawal, AEs’ or ‘withdrawal, other (including pain)’ for one model cycle to accrue the temporary dip in HRQL and cost outcomes which patients experience immediately following treatment failure: data from the review suggests HRQL is lower for those who withdraw due to uncontrolled pain as opposed to intolerable adverse events (I…
				Cells that are coloured grey are user-changeable cells. They may be drop down cells…..…………………………….	or…...	cells that allow the user to types over the current values…

## Sheet: Controls
	Model Settings			Model value						Base case value
	Time Horizon (weeks)……………………………………………………………………………………………………………			52	<--------	input an integer between 0 and 104, inclusive				52
	Cycle length (weeks)			1
	Cycle as proportion of year			0.019165
	Proportion of point estimate value assumed standard error where distribution unknown……………………………….			0.1	<--------	input a value between 0% and 50%, inclusive				0.5
	Number of patients…………………………………………………………………………………………			1	<--------	input a positive integer				1
	Percentage improvement in utility due to analgesic benefit of Novel therapy versus morphine……………………			0	<--------	input a value between 0% and 20%, inclusive				0
	Price multiplier for Novel therapy versus Oxycodone			6	<--------	input a positive number				6
	Probability discontinue after failed 1L treatment………………………………………….			0.05	<--------	input a value between 0 and 1, inclusive				0.05
	Probability discontinue after failed 2L treatment…………………………………..			0.1	<--------	input a value between 0 and 1, inclusive				0.1
	Patient pathway following withdrawal from 2nd line…………………………………….			Discontinuation	<--------	select an option				Discontinuation
	Initial titration/stabilisation period setting…………………………………………..			no adjustment for first 4 weeks	<--------	select an option				no adjustment for first 4 weeks
	1L treatment on Current Care arm……………………………………………………………………….			Morphine	<--------	select an option				Morphine
	2L treatment on Current Care arm………………………………………………………………….			Oxycodone	<--------	select an option				Oxycodone
	2L treatment on Novel Therapy arm…………………………………………………………….			Oxycodone	<--------	select an option				Oxycodone
	Withdrawal rate multiplier for first 4 weeks………………………………			2	<--------	input a positive value				2
	Dose adjustment for first 4 weeks………………………………………………………………………..			0.65	<--------	input a value between 0 and 1, inclusive				0.65
	Proportional improvement in AEs with novel therapy………………………………………….			0.3	<--------	input a positive value				0.3
	Proportion of discontinued patients visiting GP each week………………………………………..			0.5	<--------	input a value between 0 and 1, inclusive				0.5
	Proportion of patients with nausea/vomiting visiting GP……………………………………			0.2	<--------	input a value between 0 and 1, inclusive				0.2
	utility multiplier, failed one line of treatment……………………………….			0.9	<--------	input a value between 0 and 1, inclusive				0.9
	utility multiplier, failed two lines of treatment…………………………………………….			0.8	<--------	input a value between 0 and 1, inclusive				0.8

## Sheet: Input Sheet
		Treatment 1	Treatment 2
	1st line	Morphine	Novel therapy
	2nd line	Oxycodone	Oxycodone
	3rd line	Morphine	Morphine
	Costs
	Description	Estimate				Distribution	Source
	Treatment cost per cycle, Morphine	2.63273	NA			NA	BNF 67; NICE 2012
	Treatment cost per cycle, Novel therapy	55.2069	NA			NA	User-defined Price multiplier for Novel therapy versus Oxycodone. Base case 6
	Comedication cost per cycle, Morphine	2.26028				Gamma	NICE 2012
	Comedication cost per cycle, Novel therapy	0.030137				Gamma	User-defined proportional reduction of 0.3 relative to Oxycodone. Base case 0.3
	Adverse event cost per cycle	6.99101				Gamma	Weighted estimate from NICE 2012 constipation costs and GP costs for nausea/vomiting. Assume morphine nausea/consitipation rate split is applicable to oxycodone in the absence of data
	Cost: withdrawn due to adverse effects	106.911				Gamma	NICE 2012
	Cost: withdrawn due to other reasons	106.911				Gamma	NICE 2012
	Treatment cost per cycle, Oxycodone 2nd line, Morphine arm	9.2442				NA	BNF 67; Dunlop et al 2012
	Treatment cost per cycle, Oxycodone 2nd line, Novel therapy arm	9.2442				NA	BNF 67; Dunlop et al 2012
	Treatment cost per cycle, Morphine 3rd line, Morphine arm	4.893				NA	BNF 67; NICE 2012
	Treatment cost per cycle, Morphine 3rd line, Novel therapy arm	4.893				NA	BNF 67; NICE 2012
	Treatment discontinuation cost per cycle	18.5				Gamma	User-defined proportion of discontinued patients visiting a GP each week * (GP cost). Base case 0.5
	Treatment cost per cycle, Morphine, 1st line, initial 4 weeks	1.71127	NA			NA	User-defined proportion of maintenance dose used in titration period. Base case no adjustment for first 4 weeks
	Treatment cost per cycle, Novel therapy, 1st line, initial 4 weeks	10.2676	NA			NA	User-defined proportion of maintenance dose used in titration period. Base case no adjustment for first 4 weeks
	Utilities
	Description	Estimate	SD	N		Distribution	Source
	Utility, on 1L Morphine, no AE	0.695	0.235	215		Beta	Ikenberg et al 2012
	Utility, on 1L Morphine, tolerable AE	0.583	0.272	1571		Beta	Ikenberg et al 2012
	Utility, on 1L Novel therapy, no AE	0.695				Beta	User-defined proportional utility gain for novel pain improvement applied to Ikenberg et al 2012 estimate. Base case 0
	Utility, on 1L Novel therapy, tolerable AE	0.583				Beta	User-defined proportional utility gain for novel pain improvement applied to Ikenberg et al 2012 estimate. Base case 0
	Utility, withdrawn from 1L treatment due to AEs	0.503	0.29	569		Beta	Ikenberg et al 2012
	Utility, withdrawn from 1L treatment due to other reasons	0.405	0.3	95		Beta	Ikenberg et al 2012
	Utility, on 2L treatment, no AE	0.6255				Beta	User-defined multiplier for repeated treatment failure disutility applied to Ikenberg et al 2012 estimate. Base case 0.9
	Utility, on 2L treatment, tolerable AE	0.5247				Beta	User-defined multiplier for repeated treatment failure disutility applied to Ikenberg et al 2012 estimate. Base case 0.9
	Utility, withdrawn from 2L treatment due to AEs	0.4527				Beta	User-defined multiplier for repeated treatment failure disutility applied to Ikenberg et al 2012 estimate. Base case 0.9
	Utility, withdrawn from 2L treatment due to other reasons	0.3645				Beta	User-defined multiplier for repeated treatment failure disutility applied to Ikenberg et al 2012 estimate. Base case 0.9
	Utility, subsequent (3rd line) treatment	0.4372				Beta	User-defined multiplier for twice repeated treatment failure disutility applied to Ikenberg et al 2012 estimate. Base case 0.8
	Utility, treatment discontinuation	0.324				Beta	User-defined multiplier for twice repeated treatment failure disutility applied to Ikenberg et al 2012 estimate. Base case 0.8
	Probability data
	Parameter Description	Estimate		Lower CI	Upper CI	Distribution	Source
	Cycle probability tolerable AE, Morphine 1st line	0.436159		0.352083	0.522107	Beta	Calculated from Greiner et al 2006
	Cycle probability tolerable AE, Novel therapy 1st line	0.32445		0.262688	0.389406	Beta	User-defined proportional reduction of 0.3 relative to Oxycodone. Base case 0.3
	Cycle probability withdraw due to AE, Morphine 1st line	0.0557396		0.0453243	0.0671478	Beta	Calculated from Greiner et al 2006
	Cycle probability withdraw due to AE, Novel therapy 1st line	0.0229585		0.0186754	0.0276659	Beta	User-defined proportional reduction of 0.3 relative to Oxycodone. Base case 0.3
	Cycle probability withdraw due to other reason, Morphine 1st line	0.0127415		0.0103656	0.0153554	Beta	Calculated from Greiner et al 2006
	Cycle probability withdraw due to other reason, Novel therapy 1st line	0.00161241		0.0013119	0.00194339	Beta	User-defined proportional reduction of 0.3 relative to Oxycodone. Base case 0.3
	Cycle probability tolerable AE, Oxycodone 2nd line, Morphine arm	0.4635		0.432699	0.494439	Beta	Calculated from Ikenberg et al 2012
	Cycle probability tolerable AE, Oxycodone 2nd line, Novel therapy arm	0.4635		0.432699	0.494439	Beta	Calculated from Ikenberg et al 2012
	Cycle probability withdraw due to AE, Oxycodone 2nd line, Morphine arm	0.0327978		0.022681	0.0446794	Beta	Calculated from Ikenberg et al 2012
	Cycle probability withdraw due to AE, Oxycodone 2nd line, Novel therapy arm	0.0327978		0.022681	0.0446794	Beta	Calculated from Ikenberg et al 2012
	Cycle probability withdraw due to other reason, Oxycodone 2nd line, Morphine arm	0.00230344		0.000344439	0.00607853	Beta	Calculated from Ikenberg et al 2012
	Cycle probability withdraw due to other reason, Oxycodone 2nd line, Novel therapy arm	0.00230344		0.000344439	0.00607853	Beta	Calculated from Ikenberg et al 2012
	Cycle probability discontinue after failed 1st line treatment	0.05		0.0406599	0.0602368	Beta	User-defined probability. Base case 0.05
	Cycle probability discontinue after failed 2nd line treatment	0.1		0.0812708	0.120412	Beta	User-defined probability. Base case 0.1
	Cycle probability withdraw due to AE, Morphine 1st line, initial 4 weeks	0.111479		0.0906487	0.134296	Beta	User-defined multiplier of maintenance probability. Base case: 2
	Cycle probability withdraw due to AE, Novel therapy 1st line, initial 4 weeks	0.0459169		0.0373508	0.0553318	Beta	User-defined multiplier of maintenance probability. Base case: 2
	Cycle probability withdraw due to other reason, Morphine 1st line, initial 4 weeks	0.0254829		0.0207312	0.0307108	Beta	User-defined multiplier of maintenance probability. Base case: 2
	Cycle probability withdraw due to other reason, Novel therapy 1st line, initial 4 weeks	0.00322482		0.00262379	0.00388678	Beta	User-defined multiplier of maintenance probability. Base case: 2
	Source data
	Costs
		Estimate	Inflated	Source
	Treatment cost per cycle, Morphine	2.63273	2.63273	BNF 67; NICE 2012
	Comedication cost per cycle, Morphine	2.1	2.26028	NICE 2012
	Cost: withdrawal	99.33	106.911	NICE 2012
	Treatment cost per cycle, Oxycodone	9.20115	9.20115	BNF 67; Dunlop et al 2012
	Comedication cost per cycle, Oxycodone	0.04	0.0430529	Dunlop et al 2012
	Constipation event cost	4.68	5.03719	NICE 2012
	GP visit cost	37	37	Curtis 2013 (PSSRU) - GP per patient contact lasting 11.7 minutes, including direct care staff costs, without qualification costs
	Morphine
	Filnarine SR	Tab size (mg)	BNF 67 pack price (60 tabs)	price/mg	Average dose/day (mg) (NICE 2012)	Cost per week	Average cost per week
		10	3.3	0.0055	60	2.0755	2.63273
		30	7.89	0.00438333	60
	Morphgesic® SR	Tab size (mg)	BNF 67 pack price (60 tabs)	price/mg	Average dose/day (mg) (NICE 2012)	Cost per week
		10	3.85	0.00641667	60	2.4255
		30	9.24	0.00513333	60
	MST Continus® (Napp)	Tab size (mg)	BNF 67 pack price (60 tabs)	price/mg	Average dose/day (mg) (NICE 2012)	Cost per week
		5	3.29	0.0109667	60	3.84708
		10	5.18	0.00863333	60
		15	9.1	0.0101111	60
		30	12.47	0.00692778	60
	Zomorph® MR (Archimedes)	Tab size (mg)	BNF 67 pack price (60 tabs)	price/mg	Average dose/day (mg) (NICE 2012)	Cost per week
		10	3.47	0.00578333	60	2.18283
		30	8.3	0.00461111	60
	Oxycodone
	Tab size (mg)	BNF 67 pack price (56 tabs)	price/mg	Average dose/day (mg) (Dunlop et al)	Cost per week
	5	11.43	0.0408214	32.2	9.20115
	10	22.86	0.0408214
	NICE 2012 Cost Inflation Factor	1.07632
	Year	Year Hospital & community health services (HCHS)			http://www.pssru.ac.uk/project-pages/unit-costs/2013/
			Annual % increases
		Pay & prices index (1987/8=100)	Prices	Pay
	2002/03	213.7	0.9	5
	2003/04	224.8	1.5	7.3
	2004/05	232.3	1	4.5
	2005/06	240.9	1.9	4.7
	2006/07	249.8	3	4.1
	2007/08	257	1.8	3.5
	2008/09	267	5.2	3
	2009/10	268.6	-1.3	1.8
	2010/11	276.7	2.8	3.1
	2011/12	282.5	4.1	0.9
	2012/13	289.1	3.1	1.9
	Utilities
		Estimate	SD	N
	On treatment (assume adequate pain relief)	0.695	0.235	215	Ikenberg et al 2012
	Discontinuation after adverse event	0.503	0.29	569	Ikenberg et al 2012
	Discontinuation due to lack of efficacy	0.405	0.3	95	Ikenberg et al 2012
	Adverse event	0.583	0.272	1571	Ikenberg et al 2012
	Probability data
	Morphine Probability data (from Greiner et al)
	Event	probability	days	Exact Source within Grenier et al	continuous rate	cycle days	cycle probability
	Nausea/Vomiting	0.387	28	Tab. 2 cell(5,2)	0.0174782	7	0.115159
	Constipation	0.321	28	Tab. 2 cell(2,2)			0.321
	Tolerable AE						0.436159
	Withdraw AEs	0.205	28	Midpoint of boundary values. Tab. 9 cell(13,2)	0.00819333	7	0.0557396
	Withdraw other (lack of efficacy)	0.05	28	Midpoint of boundary values. Tab. 9 cell(14,2)	0.0018319	7	0.0127415
	Oxycodone Probability Data (from Ikenberg et al)
	Event	probability	days	Exact Source within Ikenberg et al	continuous rate	cycle days	cycle probability
	Tolerable AE	0.4635	105	Table 1	0.00593037	105	0.4635
	Withdraw due to AEs	0.3936	105	Table 1	0.00476396	7	0.0327978
	Withdraw due to other reason (lack of efficacy)	0.034	105	Table 1	0.000329442	7	0.00230344

## Sheet: Calculations Tx1
					This sheet contains patient flow calculations for the comparator
			0.162209	0.110652	0.0151805	0.00347009	0.193846	0.16747	0.0116804	0.000820336	0	0.331249				0.112735	0.06451	0.00763578	0.00140539	0.121251	0.0878716	0.00528774	0.000299012	0	0.107325	0.50832		41.4136	68.6142	84.6838	19.3578	93.5016	141.869	65.1589	4.57621	0	319.756				0.152762	0.110756	0.0151948	0.00347337	0.195197	0.168637	0.0117654	0.000826303	0
																																								Half Cycle Corrected
																QALYs												Costs
			1st line treatment				2nd line treatment				3rd line treatment					1st line treatment				2nd line treatment				3rd line treatment				1st line treatment				2nd line treatment				3rd line treatment					1st line treatment				2nd line treatment				3rd line treatment
		Cycle	No AEs	Tolerable AEs	Withdrawn - AEs	Withdrawn - Other	No AEs	Tolerable AEs	Withdrawn - AEs	Withdrawn - Other	Subsequent treatment	Treatment Discontinuation	Check			No AEs	Tolerable AEs	Withdrawn - AEs	Withdrawn - Other	No AEs	Tolerable AEs	Withdrawn - AEs	Withdrawn - Other	Subsequent treatment	Treatment Discontinuation	Total		No AEs	Tolerable AEs	Withdrawn - AEs	Withdrawn - Other	No AEs	Tolerable AEs	Withdrawn - AEs	Withdrawn - Other	Subsequent treatment	Treatment Discontinuation	Total		Cycle	No AEs	Tolerable AEs	Withdrawn - AEs	Withdrawn - Other	No AEs	Tolerable AEs	Withdrawn - AEs	Withdrawn - Other	Subsequent treatment
		0	1	0	0	0	0	0	0	0	0	0	OK			0.0133196	0	0	0	0	0	0	0	0	0	0.0133196		4.893	0	0	0	0	0	0	0	0	0	4.893		0	0.762614	0.203145	0.0278698	0.00637073	0	0	0	0	0
		1	0.525228	0.406291	0.0557396	0.0127415	0	0	0	0	0	0	OK			0.00699585	0.00453955	0.000537328	9.88967e-05	0	0	0	0	0	0	0.0121716		2.56994	4.82836	5.95918	1.3622	0	0	0	0	0	0	14.7197		1	0.507244	0.392379	0.053831	0.0123052	0.0174515	0.015077	0	0	0
		2	0.48926	0.378467	0.0519225	0.0118689	0.0349031	0.0301539	0	0	0	0.00342405	OK			0.00651677	0.00422868	0.000500531	9.21242e-05	0.000418407	0.000303223	0	0	0	2.12615e-05	0.012081		2.39395	4.49771	5.55109	1.26892	0.322651	0.489555	0	0	0	0.063345	14.5872		2	0.472508	0.365508	0.0501446	0.0114625	0.0505469	0.0436692	0.00106686	7.49274e-05	0
		3	0.455755	0.35255	0.0483668	0.0110561	0.0661908	0.0571844	0.00213373	0.000149855	0	0.00661362	OK			0.0060705	0.0039391	0.000466254	8.58154e-05	0.000793474	0.000575038	1.85122e-05	1.04683e-06	0	4.10669e-05	0.0119908		2.23001	4.1897	5.17094	1.18202	0.611881	0.928401	0.228119	0.0160211	0	0.122352	14.6795		3	0.44015	0.340478	0.0467107	0.0106775	0.0801723	0.0692635	0.00309008	0.000217021	0
		4	0.424545	0.328407	0.0450546	0.010299	0.0941538	0.0813426	0.00404644	0.000284187	0	0.0118683	OK			0.00565478	0.00366934	0.000434325	7.99387e-05	0.00112869	0.000817969	3.51068e-05	1.98523e-06	0	7.36959e-05	0.0118958		2.0773	3.90279	4.81683	1.10107	0.870377	1.32061	0.432609	0.0303828	0	0.219564	14.7715		4	0.410008	0.317162	0.0435119	0.00994634	0.106607	0.0921017	0.00490116	0.000344216	0
		5	0.395471	0.305917	0.0419692	0.00959369	0.119061	0.102861	0.00575589	0.000404245	0	0.0189666	OK			0.00526754	0.00341806	0.000404582	7.44644e-05	0.00142727	0.00103435	4.9938e-05	2.82391e-06	0	0.000117772	0.0117968		1.93504	3.63552	4.48697	1.02567	1.10063	1.66997	0.615368	0.0432183	0	0.350883	14.8633		5	0.38193	0.295442	0.0405321	0.0092652	0.130112	0.112408	0.00651722	0.000457715	0
		6	0.368389	0.284967	0.0390951	0.00893671	0.141162	0.121955	0.00727855	0.000511184	0	0.0277049	OK			0.00490681	0.00318399	0.000376876	6.9365e-05	0.00169221	0.00122636	6.31486e-05	3.57094e-06	0	0.000172032	0.0116944		1.80253	3.38656	4.1797	0.955433	1.30493	1.97996	0.778158	0.0546512	0	0.512541	14.9545		6	0.355775	0.27521	0.0377565	0.00863071	0.150925	0.130389	0.00795411	0.000558629	0
		7	0.343161	0.265453	0.0364178	0.00832471	0.160688	0.138824	0.00862966	0.000606074	0	0.0378963	OK			0.00457079	0.00296595	0.000351067	6.46148e-05	0.00192628	0.00139599	7.48707e-05	4.23381e-06	0	0.000235315	0.0115891		1.67909	3.15464	3.89347	0.890004	1.48543	2.25383	0.922606	0.064796	0	0.701081	15.0449		7	0.331411	0.256363	0.0351709	0.00803967	0.16927	0.146238	0.00922649	0.00064799	0
		8	0.319661	0.247274	0.0339239	0.00775463	0.177852	0.153652	0.00982332	0.000689907	0	0.0493691	OK			0.00425777	0.00276284	0.000327025	6.01899e-05	0.00213203	0.0015451	8.52269e-05	4.81943e-06	0	0.000306555	0.0114816		1.5641	2.93861	3.62684	0.829055	1.6441	2.49457	1.05022	0.0737586	0	0.913329	15.1346		8	0.308716	0.238807	0.0327623	0.0074891	0.185352	0.160131	0.010348	0.000726753	0
		9	0.297771	0.230341	0.0316007	0.00722358	0.192851	0.166611	0.0108726	0.000763599	0	0.0619663	OK			0.0039662	0.00257363	0.00030463	5.6068e-05	0.00231184	0.00167541	9.43303e-05	5.33422e-06	0	0.000384776	0.0113722		1.45699	2.73737	3.37847	0.772281	1.78276	2.70496	1.1624	0.0816371	0	1.14638	15.2232		9	0.287575	0.222454	0.0305187	0.00697624	0.199361	0.172234	0.0113311	0.000795799	0
		10	0.277379	0.214567	0.0294367	0.0067289	0.20587	0.177858	0.0117896	0.000827999	0	0.0755437	OK			0.00369459	0.00239739	0.000283769	5.22285e-05	0.0024679	0.00178851	0.000102286	5.78409e-06	0	0.000469084	0.0112615		1.35722	2.54991	3.14711	0.719394	1.9031	2.88756	1.26043	0.0885223	0	1.39756	15.3108		10	0.267881	0.20722	0.0284288	0.0064985	0.211473	0.182699	0.0121875	0.000855946	0
		11	0.258384	0.199873	0.0274208	0.0062681	0.217076	0.187539	0.0125854	0.000883893	0	0.0899695	OK			0.00344158	0.00223321	0.000264336	4.86518e-05	0.00260224	0.00188587	0.000109191	6.17455e-06	0	0.000558661	0.0111499		1.26427	2.37529	2.93159	0.670129	2.0067	3.04474	1.34552	0.094498	0	1.66444	15.3972		11	0.249537	0.193029	0.0264819	0.00605348	0.221852	0.191665	0.012928	0.000907951	0
		12	0.240689	0.186185	0.025543	0.00583886	0.226627	0.195791	0.0132705	0.000932008	0	0.105123	OK			0.0032059	0.00208028	0.000246234	4.53201e-05	0.00271673	0.00196884	0.000115135	6.51066e-06	0	0.000652757	0.0110377		1.17769	2.21263	2.73083	0.624238	2.09499	3.1787	1.41876	0.0996419	0	1.94478	15.4823		12	0.232448	0.17981	0.0246684	0.00563893	0.230647	0.199263	0.0135624	0.000952511	0
		13	0.224207	0.173435	0.0237938	0.005439	0.234667	0.202736	0.0138544	0.000973013	0	0.120895	OK			0.00298635	0.00193782	0.000229372	4.22165e-05	0.00281311	0.00203869	0.0001202	6.79711e-06	0	0.00075069	0.0109252		1.09704	2.06111	2.54382	0.58149	2.16931	3.29147	1.48118	0.104026	0	2.23656	15.566		13	0.21653	0.167497	0.0229791	0.00525277	0.237998	0.205614	0.0141001	0.000990272	0
		14	0.208853	0.161558	0.0221644	0.00506654	0.241329	0.208492	0.0143459	0.00100753	0	0.137184	OK			0.00278184	0.00180512	0.000213664	3.93255e-05	0.00289297	0.00209656	0.000124464	7.03824e-06	0	0.000851836	0.0108128		1.02192	1.91996	2.36962	0.541669	2.23089	3.38491	1.53373	0.107716	0	2.5379	15.6483		14	0.201702	0.156026	0.0214055	0.00489305	0.244033	0.210828	0.0145495	0.00102183	0
		15	0.19455	0.150494	0.0206466	0.00471957	0.246737	0.213164	0.0147531	0.00103614	0	0.153899	OK			0.00259134	0.0016815	0.000199032	3.66324e-05	0.0029578	0.00214355	0.000127998	7.23805e-06	0	0.000955626	0.0107007		0.951936	1.78848	2.20734	0.504575	2.28089	3.46076	1.57727	0.110774	0	2.84713	15.7292		15	0.187889	0.145341	0.0199396	0.00455797	0.248871	0.215008	0.0149184	0.00104774	0
		16	0.181227	0.140188	0.0192327	0.00439637	0.251005	0.216851	0.0150837	0.00105935	0	0.170956	OK			0.00241388	0.00156635	0.000185402	3.41238e-05	0.00300896	0.00218062	0.000130866	7.40025e-06	0	0.00106154	0.0105892		0.886746	1.666	2.05618	0.470021	2.32034	3.52062	1.61262	0.113257	0	3.16269	15.8085		16	0.175022	0.135388	0.0185741	0.00424584	0.252621	0.218247	0.0152142	0.00106852	0
		17	0.168817	0.130588	0.0179156	0.0040953	0.254237	0.219644	0.0153446	0.00107768	0	0.188281	OK			0.00224858	0.00145908	0.000172706	3.1787e-05	0.00304771	0.00220871	0.00013313	7.52825e-06	0	0.00116912	0.0104784		0.826021	1.55191	1.91537	0.437833	2.35022	3.56596	1.64051	0.115216	0	3.4832	15.8862		17	0.163036	0.126117	0.0173021	0.00395508	0.255384	0.220635	0.0154434	0.00108462	0
		18	0.157256	0.121645	0.0166887	0.00381485	0.256532	0.221626	0.0155422	0.00109156	0	0.205804	OK			0.00209459	0.00135916	0.000160879	2.96102e-05	0.00307522	0.00222864	0.000134844	7.6252e-06	0	0.00127793	0.0103685		0.769454	1.44564	1.78421	0.40785	2.37143	3.59815	1.66164	0.116699	0	3.80737	15.9624		18	0.151871	0.11748	0.0161173	0.00368423	0.257254	0.22225	0.0156124	0.00109648	0
		19	0.146487	0.113315	0.0155458	0.00355361	0.257977	0.222875	0.0156825	0.00110141	0	0.223463	OK			0.00195115	0.00126609	0.000149862	2.75824e-05	0.00309255	0.0022412	0.000136061	7.69402e-06	0	0.00138758	0.0102598		0.716761	1.34664	1.66202	0.37992	2.38479	3.61842	1.67663	0.117753	0	4.13406	16.037		19	0.141471	0.109435	0.0150135	0.00343193	0.258317	0.223168	0.0157267	0.00110451	0
		20	0.136455	0.105555	0.0144812	0.00331025	0.258656	0.223462	0.0157709	0.00110761	0	0.241202	OK			0.00181754	0.00117938	0.000139599	2.56936e-05	0.00310069	0.0022471	0.000136828	7.73737e-06	0	0.00149773	0.0101523		0.667676	1.25442	1.54821	0.353903	2.39107	3.62795	1.68608	0.118416	0	4.46223	16.1099		20	0.131783	0.101941	0.0139854	0.00319691	0.258651	0.223457	0.0157916	0.00110907	0
		21	0.127111	0.0983265	0.0134896	0.00308356	0.258645	0.223452	0.0158124	0.00111053	0	0.25897	OK			0.00169307	0.00109862	0.000130039	2.3934e-05	0.00310055	0.002247	0.000137188	7.75774e-06	0	0.00160806	0.0100462		0.621953	1.16851	1.44218	0.329667	2.39097	3.62779	1.69052	0.118728	0	4.79094	16.1813		21	0.122758	0.0949598	0.0130277	0.00297798	0.258329	0.223179	0.0158121	0.00111051	0
		22	0.118406	0.091593	0.0125658	0.0028724	0.258013	0.222906	0.0158117	0.00111048	0	0.276721	OK			0.00157713	0.00102338	0.000121134	2.2295e-05	0.00309298	0.00224151	0.000137182	7.75741e-06	0	0.00171829	0.00994165		0.579361	1.08849	1.34342	0.307091	2.38513	3.61893	1.69045	0.118723	0	5.11934	16.2509		22	0.114352	0.0884568	0.0121355	0.00277405	0.257419	0.222393	0.0157924	0.00110912	0
		23	0.110297	0.0853206	0.0117053	0.00267569	0.256825	0.22188	0.0157731	0.00110777	0	0.294415	OK			0.00146912	0.000953302	0.000112838	2.07682e-05	0.00307874	0.00223119	0.000136847	7.73846e-06	0	0.00182816	0.0098387		0.539686	1.01395	1.25142	0.286061	2.37414	3.60226	1.68632	0.118433	0	5.44669	16.319		23	0.106521	0.0823992	0.0113045	0.00258408	0.255982	0.221152	0.0157368	0.00110522	0
		24	0.102744	0.0794778	0.0109037	0.00249246	0.25514	0.220424	0.0157005	0.00110267	0	0.312015	OK			0.00136852	0.000888019	0.000105111	1.9346e-05	0.00305853	0.00221655	0.000136217	7.70282e-06	0	0.00193744	0.00973744		0.502728	0.944515	1.16572	0.266471	2.35856	3.57862	1.67855	0.117887	0	5.77228	16.3853		24	0.0992262	0.0767564	0.0105303	0.00240712	0.254076	0.219504	0.0156489	0.00109905	0
		25	0.0957081	0.0740351	0.010157	0.00232177	0.253012	0.218585	0.0155974	0.00109543	0	0.329488	OK			0.0012748	0.000827206	9.7913e-05	1.80212e-05	0.00303302	0.00219806	0.000135323	7.65228e-06	0	0.00204594	0.00963794		0.4683	0.879834	1.08589	0.248223	2.33889	3.54878	1.66754	0.117114	0	6.09553	16.4501		25	0.092431	0.0715001	0.0098092	0.00224227	0.251751	0.217496	0.0155324	0.00109086	0
		26	0.089154	0.0689651	0.00946142	0.00216278	0.250491	0.216407	0.0154673	0.00108629	0	0.346805	OK			0.0011875	0.000770558	9.12078e-05	1.6787e-05	0.0030028	0.00217616	0.000134194	7.58845e-06	0	0.00215347	0.00954027		0.436231	0.819582	1.01153	0.231225	2.31559	3.51342	1.65363	0.116137	0	6.41589	16.5132		26	0.0861013	0.0666037	0.00913745	0.00208872	0.249057	0.215168	0.0153903	0.00108088	0
		27	0.0830486	0.0642423	0.00881349	0.00201467	0.247623	0.21393	0.0153132	0.00107547	0	0.36394	OK			0.00110618	0.00071779	8.49618e-05	1.56375e-05	0.00296842	0.00215124	0.000132857	7.51284e-06	0	0.00225987	0.00944447		0.406357	0.763456	0.942259	0.21539	2.28908	3.47319	1.63715	0.11498	0	6.73289	16.5748		27	0.080205	0.0620426	0.00851171	0.00194568	0.246036	0.212559	0.0152256	0.00106931	0
		28	0.0773613	0.0598429	0.00820993	0.0018767	0.24445	0.211188	0.0151379	0.00106316	0	0.38087	OK			0.00103043	0.000668635	7.91435e-05	1.45666e-05	0.00293039	0.00212368	0.000131336	7.42682e-06	0	0.00236499	0.00935059		0.378529	0.711174	0.877732	0.20064	2.25974	3.42869	1.61841	0.113663	0	7.0461	16.6347		28	0.0747124	0.0577938	0.00792882	0.00181244	0.24273	0.209702	0.0150409	0.00105635	0
		29	0.0720636	0.0557448	0.00764771	0.00174818	0.24101	0.208217	0.0149439	0.00104953	0	0.397575	OK			0.000959861	0.000622846	7.37237e-05	1.3569e-05	0.00288915	0.0020938	0.000129653	7.33166e-06	0	0.00246872	0.00925866		0.352607	0.662472	0.817624	0.1869	2.22795	3.38044	1.59767	0.112207	0	7.35515	16.693		29	0.0695961	0.0538361	0.00738585	0.00168832	0.239175	0.206631	0.0148388	0.00104215	0
		30	0.0671286	0.0519273	0.00712398	0.00162846	0.237339	0.205045	0.0147336	0.00103477	0	0.414039	OK			0.000894129	0.000580193	6.8675e-05	1.26398e-05	0.00284515	0.0020619	0.000127829	7.22849e-06	0	0.00257095	0.0091687		0.32846	0.617105	0.761633	0.174101	2.19401	3.32895	1.57519	0.110628	0	7.65972	16.7498		30	0.0648301	0.0501493	0.00688006	0.0015727	0.235404	0.203374	0.0146214	0.00102689	0
		31	0.0625315	0.0483713	0.00663613	0.00151695	0.233469	0.201702	0.0145092	0.00101901	0	0.430245	OK			0.000832898	0.000540461	6.39721e-05	1.17742e-05	0.00279876	0.00202828	0.000125882	7.1184e-06	0	0.00267158	0.00908073		0.305967	0.574845	0.709475	0.162178	2.15824	3.27467	1.5512	0.108943	0	7.95953	16.805		31	0.0603904	0.046715	0.0064089	0.001465	0.23145	0.199957	0.0143909	0.0010107	0
		32	0.0582493	0.0450588	0.00618168	0.00141306	0.22943	0.198212	0.0142727	0.00100239	0	0.446181	OK			0.00077586	0.000503449	5.95912e-05	1.09679e-05	0.00275033	0.00199319	0.000123829	7.00232e-06	0	0.00277053	0.00899475		0.285014	0.535479	0.66089	0.151072	2.12089	3.21801	1.5259	0.107167	0	8.25434	16.8588		32	0.0562548	0.0435159	0.00597001	0.00136468	0.227338	0.196405	0.0141492	0.000993718	0
		33	0.0542603	0.0419731	0.00575835	0.0013163	0.225247	0.194599	0.0140257	0.000985046	0	0.461835	OK			0.000722728	0.000468973	5.55103e-05	1.02168e-05	0.00270019	0.00195685	0.000121687	6.88117e-06	0	0.00286774	0.00891078		0.265496	0.498809	0.615631	0.140726	2.08223	3.15935	1.4995	0.105312	0	8.54395	16.911		33	0.0524024	0.0405359	0.00556118	0.00127122	0.223097	0.192741	0.0138979	0.000976068	0
		34	0.0505445	0.0390987	0.00536401	0.00122615	0.220947	0.190883	0.01377	0.000967089	0	0.4772	OK			0.000673235	0.000436857	5.17089e-05	9.51717e-06	0.00264864	0.00191949	0.000119468	6.75572e-06	0	0.00296315	0.00882882		0.247315	0.46465	0.573472	0.131089	2.04248	3.09903	1.47217	0.103393	0	8.8282	16.9618		34	0.0488139	0.03776	0.00518035	0.00118417	0.218748	0.188984	0.0136386	0.000957857	0
		35	0.0470832	0.0364212	0.00499668	0.00114219	0.21655	0.187085	0.0135071	0.000948624	0	0.492266	OK			0.000627131	0.00040694	4.81679e-05	8.86543e-06	0.00259593	0.0018813	0.000117187	6.62674e-06	0	0.0030567	0.00874885		0.230378	0.43283	0.5342	0.122112	2.00183	3.03736	1.44406	0.101418	0	9.10693	17.0111		35	0.045471	0.0351741	0.00482559	0.00110308	0.214314	0.185153	0.0133727	0.000939186	0
		36	0.0438589	0.0339271	0.0046545	0.00106397	0.212078	0.183221	0.0132383	0.000929748	0	0.507029	OK			0.000584185	0.000379073	4.48693e-05	8.25831e-06	0.00254232	0.00184244	0.000114855	6.49487e-06	0	0.00314837	0.00867086		0.214602	0.40319	0.497618	0.11375	1.96049	2.97463	1.41532	0.0994003	0	9.38004	17.059		36	0.0423571	0.0327654	0.00449513	0.00102754	0.209813	0.181264	0.0131016	0.000920147	0
		37	0.0408554	0.0316037	0.00433576	0.000991106	0.207548	0.179308	0.0129649	0.000910546	0	0.521483	OK			0.000544179	0.000353113	4.17966e-05	7.69277e-06	0.00248802	0.00180309	0.000112483	6.36073e-06	0	0.00323812	0.00859486		0.199906	0.375579	0.46354	0.10596	1.91862	2.9111	1.38609	0.0973474	0	9.64744	17.1056		37	0.0394565	0.0305216	0.0041873	0.00095717	0.205263	0.177333	0.0128265	0.000900822	0
		38	0.0380576	0.0294394	0.00403884	0.000923234	0.202978	0.175359	0.012688	0.000891098	0	0.535625	OK			0.000506913	0.000328932	3.89343e-05	7.16596e-06	0.00243323	0.00176339	0.000110081	6.22488e-06	0	0.00332593	0.0085208		0.186216	0.349859	0.431796	0.0987039	1.87637	2.84699	1.35649	0.0952682	0	9.90906	17.1508		38	0.0367545	0.0284314	0.00390055	0.000891622	0.20068	0.173374	0.0125483	0.000881287	0
		39	0.0354513	0.0274234	0.00376226	0.00086001	0.198382	0.171389	0.0124086	0.000871476	0	0.549452	OK			0.000472199	0.000306406	3.6268e-05	6.67523e-06	0.00237814	0.00172346	0.000107657	6.08781e-06	0	0.00341179	0.00844869		0.173464	0.3259	0.402227	0.0919446	1.83388	2.78253	1.32662	0.0931704	0	10.1649	17.1946		39	0.0342375	0.0264844	0.00363343	0.000830563	0.196078	0.169398	0.0122681	0.00086161	0
		40	0.0330236	0.0255454	0.00350461	0.000801116	0.193774	0.167408	0.0121277	0.000851745	0	0.562963	OK			0.000439863	0.000285423	3.37844e-05	6.21811e-06	0.00232291	0.00168343	0.000105219	5.94997e-06	0	0.00349569	0.00837848		0.161585	0.303582	0.374682	0.0856481	1.79129	2.71791	1.29658	0.0910609	0	10.4148	17.2372		40	0.0318929	0.0246707	0.00338461	0.000773685	0.191471	0.165418	0.0119868	0.000841853	0
		41	0.0307621	0.023796	0.00326461	0.000746254	0.189167	0.163428	0.011846	0.000831962	0	0.576158	OK			0.00040974	0.000265877	3.14708e-05	5.79228e-06	0.00226768	0.00164341	0.000102776	5.81178e-06	0	0.00357762	0.00831017		0.150519	0.282792	0.349023	0.0797828	1.7487	2.65328	1.26647	0.0889459	0	10.6589	17.2784		41	0.0297088	0.0229813	0.00315283	0.000720702	0.186869	0.161443	0.0117052	0.000822072	0
		42	0.0286555	0.0221665	0.00304105	0.00069515	0.184571	0.159457	0.0115643	0.000812181	0	0.589037	OK			0.000381681	0.00024767	2.93156e-05	5.39562e-06	0.00221258	0.00160348	0.000100332	5.67359e-06	0	0.00365759	0.00824372		0.140211	0.263427	0.325122	0.0743192	1.70622	2.58882	1.23636	0.0868311	0	10.8972	17.3185		42	0.0276743	0.0214075	0.00293692	0.000671348	0.182284	0.157481	0.0114239	0.000802315	0
		43	0.0266931	0.0206485	0.00283279	0.000647546	0.179997	0.155505	0.0112834	0.000792449	0	0.6016	OK			0.000355543	0.000230709	2.73081e-05	5.02612e-06	0.00215775	0.00156374	9.78944e-05	5.53576e-06	0	0.0037356	0.0081791		0.13061	0.245387	0.302857	0.0692298	1.66393	2.52466	1.20632	0.0847216	0	11.1296	17.3573		43	0.0257791	0.0199415	0.0027358	0.000625373	0.177725	0.153542	0.0111436	0.000782629	0
		44	0.0248652	0.0192344	0.0026388	0.000603201	0.175453	0.151579	0.0110037	0.000772809	0	0.61385	OK			0.000331195	0.00021491	2.5438e-05	4.68193e-06	0.00210327	0.00152426	9.54681e-05	5.39856e-06	0	0.00381167	0.00811629		0.121665	0.228582	0.282117	0.0644888	1.62192	2.46092	1.17642	0.0826218	0	11.3562	17.395		44	0.0240138	0.0185759	0.00254845	0.000582547	0.1732	0.149633	0.0108648	0.000763054	0
		45	0.0231624	0.0179173	0.00245809	0.000561893	0.170947	0.147686	0.0107259	0.000753299	0	0.625788	OK			0.000308514	0.000200193	2.3696e-05	4.36131e-06	0.00204925	0.00148511	9.30579e-05	5.26226e-06	0	0.0038858	0.00805525		0.113334	0.212929	0.262797	0.0600726	1.58026	2.39772	1.14672	0.0805359	0	11.5771	17.4315		45	0.0223693	0.0173038	0.00237393	0.000542654	0.168716	0.145759	0.0105882	0.000743625	0
		46	0.0215762	0.0166903	0.00228976	0.000523414	0.166485	0.143832	0.0104505	0.000733951	0	0.637419	OK			0.000287387	0.000186483	2.20732e-05	4.06264e-06	0.00199577	0.00144635	9.06679e-05	5.12711e-06	0	0.00395802	0.00799594		0.105572	0.198347	0.244801	0.0559587	1.53902	2.33514	1.11727	0.0784675	0	11.7922	17.4668		46	0.0208374	0.0161188	0.00221136	0.000505492	0.16428	0.141927	0.0103141	0.000724374	0
		47	0.0200986	0.0155473	0.00213296	0.00048757	0.162075	0.140022	0.0101777	0.000714797	0	0.648744	OK			0.000267706	0.000173713	2.05616e-05	3.78443e-06	0.00194291	0.00140804	8.83017e-05	4.99331e-06	0	0.00402834	0.00793835		0.0983426	0.184764	0.228036	0.0521266	1.49826	2.27329	1.08811	0.0764197	0	12.0018	17.5011		47	0.0194104	0.0150149	0.00205992	0.000470875	0.159899	0.138142	0.0100429	0.00070533	0
		48	0.0187222	0.0144826	0.00198689	0.000454181	0.157722	0.136261	0.00990813	0.000695863	0	0.659767	OK			0.000249374	0.000161817	1.91536e-05	3.52526e-06	0.00189072	0.00137022	8.59627e-05	4.86104e-06	0	0.00409679	0.00788242		0.091608	0.172111	0.21242	0.0485569	1.45801	2.21223	1.05929	0.0743954	0	12.2057	17.5343		48	0.0180812	0.0139867	0.00191886	0.000438629	0.155576	0.134407	0.00977506	0.000686517	0
		49	0.0174401	0.0134908	0.00185082	0.000423078	0.15343	0.132553	0.00964199	0.000677172	0	0.670493	OK			0.000232296	0.000150735	1.78419e-05	3.28385e-06	0.00183927	0.00133293	8.36537e-05	4.73047e-06	0	0.00416339	0.00782813		0.0853346	0.160325	0.197874	0.0452317	1.41834	2.15203	1.03084	0.0723971	0	12.4041	17.5665		49	0.016843	0.0130289	0.00178745	0.000408592	0.151316	0.130727	0.0095108	0.000667958	0
		50	0.0162458	0.012567	0.00172408	0.000394105	0.149203	0.128901	0.0093796	0.000658744	0	0.680926	OK			0.000216388	0.000140413	1.66201e-05	3.05897e-06	0.0017886	0.00129621	8.13772e-05	4.60174e-06	0	0.00422817	0.00777545		0.0794908	0.149346	0.184323	0.0421342	1.37926	2.09274	1.00278	0.070427	0	12.5971	17.5976		50	0.0156895	0.0121367	0.00166504	0.000380611	0.147124	0.127106	0.00925041	0.000649671	0
		51	0.0151333	0.0117064	0.00160601	0.000367116	0.145045	0.12531	0.00912122	0.000640597	0	0.69107	OK			0.00020157	0.000130797	1.54819e-05	2.84949e-06	0.00173876	0.00126009	7.91355e-05	4.47497e-06	0	0.00429116	0.00772433		0.0740472	0.139118	0.1717	0.0392488	1.34083	2.03443	0.975159	0.0684869	0	12.7848	17.6278		51	0.0146151	0.0113055	0.00155102	0.000354546	0.143003	0.123545	0.00899413	0.000631672	0
		52	0.0140969	0.0109047	0.00149603	0.000341976	0.14096	0.12178	0.00886705	0.000622746	0	0.700931	OK			0.000187766	0.00012184	1.44217e-05	2.65435e-06	0.00168978	0.0012246	7.69303e-05	4.35027e-06	0	0.00435239	0.00767474		0.0689764	0.129591	0.159942	0.036561	1.30306	1.97712	0.947985	0.0665785	0	12.9672	17.657		52	0.0136142	0.0105313	0.00144481	0.000330267	0.138954	0.120047	0.00874217	0.000613976	0
		53	0.0131316	0.0101579	0.00139358	0.000318557	0.136949	0.118315	0.00861728	0.000605205	0	0.710513	OK			0.000174908	0.000113496	1.34341e-05	2.47258e-06	0.0016417	0.00118975	7.47633e-05	4.22774e-06	0	0.00441189	0.00762664		0.0642528	0.120717	0.148989	0.0340573	1.26598	1.92086	0.921283	0.0647031	0	13.1445	17.6853		53	0.0126819	0.00981011	0.00134586	0.00030765	0.134982	0.116615	0.00849468	0.000596594	0
		54	0.0122323	0.0094623	0.00129815	0.000296742	0.133014	0.114915	0.00837207	0.000587984	0	0.719821	OK			0.00016293	0.000105724	1.25141e-05	2.30325e-06	0.00159453	0.00115557	7.26359e-05	4.10743e-06	0	0.00446969	0.00758001		0.0598527	0.11245	0.138786	0.031725	1.22961	1.86568	0.895067	0.0628619	0	13.3167	17.7127		54	0.0118135	0.00913831	0.0012537	0.000286581	0.131086	0.11325	0.00825181	0.000579538	0
		55	0.0113946	0.00881431	0.00120925	0.000276421	0.129158	0.111584	0.00813155	0.000571091	0	0.72886	OK			0.000151772	9.84838e-05	1.16571e-05	2.14552e-06	0.00154831	0.00112207	7.05491e-05	3.98943e-06	0	0.00452582	0.0075348		0.0557539	0.104749	0.129282	0.0295524	1.19397	1.81159	0.869353	0.061056	0	13.4839	17.7392		55	0.0110045	0.00851251	0.00116784	0.000266956	0.12727	0.109953	0.00801368	0.000562813	0
		56	0.0106143	0.0082107	0.00112644	0.000257491	0.125382	0.108322	0.00789582	0.000554535	0	0.737637	OK			0.000141379	9.17395e-05	1.08588e-05	1.9986e-06	0.00150304	0.00108927	6.85039e-05	3.87378e-06	0	0.00458032	0.00749098		0.0519358	0.0975761	0.120429	0.0275286	1.15906	1.75862	0.84415	0.0592859	0	13.6463	17.7649		56	0.0102509	0.00792956	0.00108787	0.000248675	0.123534	0.106725	0.00778039	0.000546428	0
		57	0.00988743	0.00764842	0.0010493	0.000239858	0.121686	0.105129	0.00766495	0.000538322	0	0.746157	OK			0.000131697	8.54571e-05	1.01152e-05	1.86173e-06	0.00145873	0.00105716	6.6501e-05	3.76051e-06	0	0.00463322	0.00744851		0.0483792	0.090894	0.112182	0.0256435	1.12489	1.70679	0.819468	0.0575525	0	13.8039	17.7897		57	0.00954887	0.00738654	0.00101337	0.000231645	0.119879	0.103567	0.00755199	0.000530388	0
		58	0.00921032	0.00712465	0.000977441	0.000223432	0.118072	0.102006	0.00743903	0.000522454	0	0.754425	OK			0.000122678	7.96049e-05	9.4225e-06	1.73424e-06	0.00141541	0.00102576	6.45408e-05	3.64967e-06	0	0.00468456	0.00740736		0.0450662	0.0846694	0.104499	0.0238874	1.09148	1.65609	0.795314	0.0558561	0	13.9569	17.8137		58	0.00889496	0.0068807	0.000943973	0.000215782	0.116306	0.10048	0.00732855	0.000514695	0
		59	0.00857959	0.00663675	0.000910505	0.000208131	0.114539	0.0989544	0.00721807	0.000506936	0	0.762446	OK			0.000114277	7.41535e-05	8.77724e-06	1.61548e-06	0.00137306	0.000995071	6.26238e-05	3.54127e-06	0	0.00473437	0.00736749		0.04198	0.0788712	0.097343	0.0222515	1.05883	1.60655	0.771692	0.0541971	0	14.1053	17.837		59	0.00828582	0.0064095	0.000879329	0.000201005	0.112814	0.097464	0.0071101	0.000499353	0
		60	0.00799205	0.00618226	0.000848152	0.000193878	0.111089	0.0959735	0.00700213	0.00049177	0	0.770227	OK			0.000106451	6.90754e-05	8.17617e-06	1.50485e-06	0.0013317	0.000965096	6.07503e-05	3.43532e-06	0	0.00478268	0.00732887		0.0391051	0.07347	0.0906768	0.0207277	1.02693	1.55815	0.748605	0.0525757	0	14.2492	17.8594		60	0.0077184	0.00597057	0.000819111	0.00018724	0.109405	0.0945186	0.00689666	0.000484363	0
		61	0.00744475	0.00575889	0.00079007	0.000180601	0.107721	0.0930636	0.0067912	0.000476956	0	0.777773	OK			9.91614e-05	6.4345e-05	7.61625e-06	1.40179e-06	0.00129132	0.000935834	5.89203e-05	3.33184e-06	0	0.00482954	0.00729147		0.0364272	0.0684387	0.0844672	0.0193083	0.995793	1.51091	0.726054	0.0509919	0	14.3888	17.8812		61	0.00718984	0.0055617	0.000763018	0.000174417	0.106078	0.091644	0.00668824	0.000469726	0
		62	0.00693492	0.00536451	0.000735965	0.000168234	0.104434	0.0902244	0.00658529	0.000462495	0	0.78509	OK			9.23707e-05	5.99386e-05	7.09468e-06	1.3058e-06	0.00125193	0.000907283	5.71338e-05	3.23082e-06	0	0.00487497	0.00725526		0.0339326	0.0637519	0.0786828	0.017986	0.965413	1.46481	0.70404	0.0494458	0	14.5242	17.9022		62	0.00669747	0.00518083	0.000710765	0.000162473	0.102832	0.0888399	0.00648483	0.00045544	0
		63	0.00646001	0.00499715	0.000685566	0.000156713	0.10123	0.0874555	0.00638438	0.000448385	0	0.792183	OK			8.60451e-05	5.5834e-05	6.60883e-06	1.21637e-06	0.00121351	0.00087944	5.53907e-05	3.13225e-06	0	0.00491902	0.00722019		0.0316089	0.0593861	0.0732945	0.0167543	0.935786	1.41986	0.682561	0.0479373	0	14.6554	17.9226		63	0.00623882	0.00482604	0.000662091	0.000151347	0.0996675	0.0861061	0.00628642	0.000441505	0
		64	0.00601762	0.00465494	0.000638617	0.000145981	0.0981055	0.0847566	0.00618845	0.000434625	0	0.799058	OK			8.01526e-05	5.20104e-05	6.15625e-06	1.13308e-06	0.00117606	0.0008523	5.36909e-05	3.03612e-06	0	0.0049617	0.00718624		0.0294443	0.0553193	0.0682752	0.015607	0.906907	1.37604	0.661614	0.0464662	0	14.7826	17.9422		64	0.00581158	0.00449555	0.000616751	0.000140982	0.0965837	0.0834418	0.00609296	0.000427918	0
		65	0.00560553	0.00433616	0.000594884	0.000135984	0.0950618	0.082127	0.00599747	0.000421212	0	0.80572	OK			7.46637e-05	4.84487e-05	5.73467e-06	1.05548e-06	0.00113957	0.000825857	5.20339e-05	2.94243e-06	0	0.00500307	0.00715338		0.0274279	0.051531	0.0635997	0.0145382	0.87877	1.33335	0.641196	0.0450322	0	14.9058	17.9613		65	0.0054136	0.00418769	0.000574515	0.000131328	0.0935796	0.0808465	0.00590444	0.000414678	0
		66	0.00522166	0.00403922	0.000554146	0.000126672	0.0920975	0.0795661	0.0058114	0.000408144	0	0.812175	OK			6.95506e-05	4.51308e-05	5.34195e-06	9.83201e-07	0.00110404	0.000800105	5.04196e-05	2.85114e-06	0	0.00504316	0.00712158		0.0255496	0.0480021	0.0592443	0.0135426	0.851368	1.29177	0.621303	0.0436351	0	15.0252	17.9797		66	0.00504287	0.00390091	0.000535172	0.000122334	0.0906546	0.0783195	0.00572079	0.00040178	0
		67	0.00486407	0.00376261	0.000516197	0.000117997	0.0892118	0.077073	0.00563019	0.000395417	0	0.818429	OK			6.47877e-05	4.20402e-05	4.97613e-06	9.1587e-07	0.00106944	0.000775035	4.88474e-05	2.76223e-06	0	0.00508199	0.0070908		0.0237999	0.0447149	0.0551872	0.0126152	0.824692	1.2513	0.601929	0.0422744	0	15.1409	17.9974		67	0.00469753	0.00363377	0.000498522	0.000113957	0.0878077	0.0758599	0.00554198	0.000389222	0
		68	0.00453098	0.00350494	0.000480848	0.000109916	0.0864036	0.0746469	0.00545377	0.000383027	0	0.824486	OK			6.0351e-05	3.91613e-05	4.63536e-06	8.5315e-07	0.00103578	0.000750638	4.73168e-05	2.67568e-06	0	0.0051196	0.00706101		0.0221701	0.0416527	0.0514079	0.0117513	0.798732	1.21191	0.583068	0.0409498	0	15.253	18.0146		68	0.00437583	0.00338493	0.000464383	0.000106153	0.0850377	0.0734668	0.00536794	0.000376998	0
		69	0.00422069	0.00326492	0.000447919	0.000102389	0.0836718	0.0722868	0.0052821	0.00037097	0	0.830352	OK			5.62181e-05	3.64795e-05	4.31792e-06	7.94726e-07	0.00100303	0.000726905	4.58274e-05	2.59146e-06	0	0.00515603	0.00703219		0.0206519	0.0388003	0.0478874	0.0109465	0.773479	1.17359	0.564715	0.0396608	0	15.3615	18.0313		69	0.00407617	0.00315312	0.000432582	9.88834e-05	0.0823435	0.0711393	0.0051986	0.000365106	0
		70	0.00393165	0.00304133	0.000417245	9.53775e-05	0.0810153	0.0699918	0.0051151	0.000359241	0	0.836033	OK			5.23682e-05	3.39813e-05	4.02223e-06	7.40302e-07	0.000971185	0.000703827	4.43785e-05	2.50952e-06	0	0.0051913	0.00700431		0.0192376	0.0361432	0.0446081	0.0101969	0.748922	1.13633	0.54686	0.0384068	0	15.4666	18.0473		70	0.00379703	0.0029372	0.000402958	9.21118e-05	0.079724	0.0688762	0.0050339	0.000353538	0
		71	0.00366241	0.00283306	0.000388671	8.8846e-05	0.0784328	0.0677607	0.0049527	0.000347836	0	0.841533	OK			4.8782e-05	3.16542e-05	3.74678e-06	6.89605e-07	0.000940227	0.000681391	4.29695e-05	2.42985e-06	0	0.00522545	0.00697734		0.0179202	0.0336681	0.0415533	0.00949862	0.725049	1.10011	0.529498	0.0371875	0	15.5684	18.0628		71	0.00353701	0.00273605	0.000375363	8.58039e-05	0.077178	0.0666766	0.00487376	0.000342292	0
		72	0.0034116	0.00263905	0.000362055	8.27617e-05	0.0759231	0.0655925	0.00479482	0.000336748	0	0.846857	OK			4.54414e-05	2.94865e-05	3.4902e-06	6.42381e-07	0.000910142	0.000659588	4.15998e-05	2.35239e-06	0	0.00525851	0.00695126		0.016693	0.0313625	0.0387076	0.00884814	0.701849	1.06491	0.51262	0.0360021	0	15.6669	18.0779		72	0.00329479	0.00254869	0.000349658	7.99279e-05	0.074704	0.0645392	0.00471811	0.00033136	0
		73	0.00317797	0.00245832	0.000337261	7.70941e-05	0.0734848	0.063486	0.0046414	0.000325973	0	0.852011	OK			4.23295e-05	2.74673e-05	3.25119e-06	5.9839e-07	0.000880913	0.000638405	4.02687e-05	2.27712e-06	0	0.00529052	0.00692603		0.0155498	0.0292147	0.0360569	0.00824221	0.679309	1.03071	0.496217	0.0348501	0	15.7622	18.0924		73	0.00306916	0.00237415	0.000325713	7.44544e-05	0.0723007	0.062463	0.00456687	0.000320738	0
		74	0.00296034	0.00228997	0.000314165	7.18146e-05	0.0711166	0.06144	0.00449234	0.000315504	0	0.856999	OK			3.94307e-05	2.55863e-05	3.02854e-06	5.57411e-07	0.000852523	0.000617831	3.89754e-05	2.20399e-06	0	0.00532149	0.00690163		0.014485	0.0272141	0.0335877	0.00767778	0.657416	0.997491	0.480281	0.0337308	0	15.8545	18.1064		74	0.00285898	0.00221156	0.000303408	6.93557e-05	0.0699668	0.0604466	0.00441995	0.00031042	0
		75	0.00275762	0.00213315	0.000292651	6.68967e-05	0.068817	0.0594533	0.00434756	0.000305336	0	0.861826	OK			3.67305e-05	2.38341e-05	2.82114e-06	5.19239e-07	0.000824957	0.000597854	3.77193e-05	2.13296e-06	0	0.00535146	0.00687803		0.013493	0.0253504	0.0312876	0.00715199	0.636159	0.965237	0.464802	0.0326438	0	15.9438	18.1199		75	0.00266319	0.00206011	0.00028263	6.46061e-05	0.0677009	0.058489	0.00427727	0.0003004	0
		76	0.00256877	0.00198707	0.00027261	6.23155e-05	0.0665847	0.0575247	0.00420698	0.000295463	0	0.866497	OK			3.42151e-05	2.22019e-05	2.62795e-06	4.83681e-07	0.000798196	0.00057846	3.64997e-05	2.06399e-06	0	0.00538047	0.00685522		0.012569	0.0236144	0.029145	0.00666222	0.615523	0.933926	0.449773	0.0315883	0	16.0302	18.133		76	0.00248082	0.00191904	0.000263275	6.01818e-05	0.0655015	0.0565889	0.00413875	0.000290671	0
		77	0.00239286	0.001851	0.000253941	5.80481e-05	0.0644182	0.055653	0.00407052	0.000285879	0	0.871016	OK			3.1872e-05	2.06815e-05	2.44798e-06	4.50558e-07	0.000772225	0.000559639	3.53157e-05	1.99704e-06	0	0.00540853	0.00683316		0.0117083	0.0219973	0.0271491	0.00620598	0.595495	0.903539	0.435183	0.0305636	0	16.1138	18.1456		77	0.00231093	0.00178762	0.000245246	5.60605e-05	0.0633672	0.054745	0.00400429	0.000281228	0
		78	0.00222899	0.00172424	0.000236551	5.40729e-05	0.0623161	0.0538369	0.00393807	0.000276577	0	0.875388	OK			2.96894e-05	1.92652e-05	2.28034e-06	4.19703e-07	0.000747025	0.000541376	3.41666e-05	1.93206e-06	0	0.00543568	0.00681183		0.0109065	0.0204909	0.0252899	0.00578099	0.576063	0.874054	0.421023	0.0295691	0	16.1947	18.1579		78	0.00215267	0.0016652	0.000228451	5.22214e-05	0.0612965	0.052956	0.00387382	0.000272064	0
		79	0.00207635	0.00160616	0.000220352	5.03699e-05	0.0602768	0.0520751	0.00380956	0.000267551	0	0.879618	OK			2.76562e-05	1.79459e-05	2.12418e-06	3.90962e-07	0.000722579	0.00052366	3.30517e-05	1.86901e-06	0	0.00546194	0.00679122		0.0101596	0.0190876	0.023558	0.0053851	0.557211	0.845451	0.407284	0.0286042	0	16.2729	18.1697		79	0.00200525	0.00155117	0.000212807	4.86452e-05	0.0592879	0.0512208	0.00374723	0.000263174	0
		80	0.00193416	0.00149617	0.000205262	4.69206e-05	0.058299	0.0503664	0.0036849	0.000258796	0	0.883708	OK			2.57623e-05	1.6717e-05	1.97872e-06	3.64188e-07	0.00069887	0.000506478	3.19701e-05	1.80785e-06	0	0.00548734	0.00677129		0.00946385	0.0177805	0.0219447	0.00501632	0.538928	0.81771	0.393956	0.0276681	0	16.3486	18.1811		80	0.00186793	0.00144494	0.000198233	4.5314e-05	0.0573401	0.049538	0.00362444	0.00025455	0
		81	0.00180171	0.00139371	0.000191205	4.37074e-05	0.0563812	0.0487096	0.00356399	0.000250304	0	0.887665	OK			2.39981e-05	1.55722e-05	1.84321e-06	3.39248e-07	0.00067588	0.000489816	3.09211e-05	1.74853e-06	0	0.00551191	0.00675202		0.00881576	0.0165629	0.0204419	0.0046728	0.521199	0.79081	0.38103	0.0267603	0	16.4218	18.1921		81	0.00174001	0.00134599	0.000184658	4.22108e-05	0.0554515	0.0479064	0.00350537	0.000246187	0
		82	0.00167832	0.00129827	0.000178111	4.07143e-05	0.0545219	0.0471032	0.00344674	0.00024207	0	0.891491	OK			2.23547e-05	1.45058e-05	1.71699e-06	3.16016e-07	0.000653591	0.000473663	2.99039e-05	1.69101e-06	0	0.00553566	0.0067334		0.00821204	0.0154286	0.0190421	0.0043528	0.504011	0.764731	0.368495	0.02588	0	16.4926	18.2027		82	0.00162086	0.00125381	0.000172013	3.93202e-05	0.0536207	0.0463247	0.00338991	0.000238079	0
		83	0.00156339	0.00120936	0.000165914	3.79261e-05	0.0527196	0.0455462	0.00333308	0.000234087	0	0.89519	OK			2.08238e-05	1.35124e-05	1.59941e-06	2.94375e-07	0.000631986	0.000458006	2.89177e-05	1.63525e-06	0	0.00555864	0.00671541		0.00764967	0.0143721	0.017738	0.00405472	0.487351	0.739452	0.356343	0.0250265	0	16.561	18.213		83	0.00150986	0.00116795	0.000160233	3.66275e-05	0.0518463	0.0447917	0.00327799	0.000230218	0
		84	0.00145633	0.00112654	0.000154552	3.53289e-05	0.050973	0.0440372	0.0032229	0.000226349	0	0.898768	OK			1.93978e-05	1.25871e-05	1.48988e-06	2.74216e-07	0.000611048	0.000442832	2.79618e-05	1.58119e-06	0	0.00558085	0.00669802		0.00712582	0.0133878	0.0165233	0.00377705	0.471205	0.714954	0.344564	0.0241992	0	16.6272	18.2229		84	0.00140646	0.00108797	0.00014926	3.41192e-05	0.0501268	0.0433062	0.00316951	0.0002226	0
		85	0.0013566	0.0010494	0.000143968	3.29095e-05	0.0492805	0.0425751	0.00311613	0.00021885	0	0.902227	OK			1.80694e-05	1.17251e-05	1.38785e-06	2.55437e-07	0.000590759	0.000428129	2.70354e-05	1.52881e-06	0	0.00560233	0.00668122		0.00663783	0.012471	0.0153918	0.00351839	0.455559	0.691216	0.333148	0.0233975	0	16.6912	18.2325		85	0.00131015	0.00101346	0.000139039	3.17827e-05	0.0484607	0.0418668	0.00306439	0.000215217	0
		86	0.0012637	0.000977532	0.000134109	3.06558e-05	0.0476409	0.0411585	0.00301266	0.000211584	0	0.90557	OK			1.6832e-05	1.09221e-05	1.29281e-06	2.37945e-07	0.000571104	0.000413884	2.61378e-05	1.47805e-06	0	0.00562309	0.00666498		0.00618327	0.011617	0.0143377	0.00327745	0.440402	0.668217	0.322087	0.0226207	0	16.7531	18.2418		86	0.00122043	0.000944061	0.000129517	2.96062e-05	0.0468468	0.0404724	0.00296254	0.000208064	0
		87	0.00117716	0.00091059	0.000124925	2.85565e-05	0.0460526	0.0397864	0.00291242	0.000204544	0	0.908803	OK			1.56793e-05	1.01742e-05	1.20427e-06	2.2165e-07	0.000552064	0.000400086	2.52681e-05	1.42887e-06	0	0.00564316	0.00664929		0.00575983	0.0108215	0.0133559	0.003053	0.42572	0.64594	0.31137	0.021868	0	16.8129	18.2507		87	0.00113685	0.000879411	0.000120648	2.75787e-05	0.0452835	0.0391219	0.00286388	0.000201134	0
		88	0.00109654	0.000848232	0.00011637	2.66009e-05	0.0445143	0.0384574	0.00281533	0.000197725	0	0.911927	OK			1.46056e-05	9.47743e-06	1.1218e-06	2.06471e-07	0.000533624	0.000386722	2.44257e-05	1.38123e-06	0	0.00566256	0.00663413		0.00536539	0.0100804	0.0124412	0.00284393	0.4115	0.624364	0.30099	0.021139	0	16.8707	18.2594		88	0.001059	0.000819188	0.000112386	2.56901e-05	0.0437695	0.0378139	0.00276831	0.000194423	0
		89	0.00102145	0.000790144	0.000108401	2.47793e-05	0.0430247	0.0371704	0.00272129	0.00019112	0	0.914948	OK			1.36054e-05	8.82841e-06	1.04498e-06	1.92332e-07	0.000515766	0.000373781	2.36098e-05	1.3351e-06	0	0.00568132	0.00661948		0.00499796	0.00939008	0.0115893	0.00264918	0.397729	0.60347	0.290936	0.0204329	0	16.9265	18.2677		89	0.000986476	0.000763089	0.000104689	2.39308e-05	0.0423035	0.0365474	0.00267576	0.000187923	0
		90	0.000951501	0.000736034	0.000100978	2.30824e-05	0.0415824	0.0359244	0.00263022	0.000184725	0	0.917867	OK			1.26737e-05	8.22383e-06	9.73421e-07	1.79161e-07	0.000498476	0.00036125	2.28198e-05	1.29042e-06	0	0.00569944	0.00660533		0.0046557	0.00874704	0.0107956	0.00246776	0.384396	0.58324	0.2812	0.0197491	0	16.9805	18.2758		90	0.000918921	0.000710832	9.752e-05	2.2292e-05	0.0408842	0.0353212	0.00258614	0.000181628	0
		91	0.000886341	0.00068563	9.40625e-05	2.15016e-05	0.040186	0.034718	0.00254205	0.000178532	0	0.920688	OK			1.18057e-05	7.66065e-06	9.0676e-07	1.66892e-07	0.000481737	0.000349119	2.20548e-05	1.24716e-06	0	0.00571696	0.00659166		0.00433687	0.00814803	0.0100563	0.00229876	0.371487	0.563654	0.271773	0.019087	0	17.0327	18.2836		91	0.000855992	0.000662153	9.08417e-05	2.07654e-05	0.0395102	0.0341341	0.00249937	0.000175534	0
		92	0.000825644	0.000638677	8.7621e-05	2.00292e-05	0.0388343	0.0335502	0.00245669	0.000172537	0	0.923414	OK			1.09973e-05	7.13605e-06	8.44664e-07	1.55463e-07	0.000465533	0.000337376	2.13141e-05	1.20528e-06	0	0.00573389	0.00657845		0.00403988	0.00759005	0.00936765	0.00214134	0.358992	0.544695	0.262647	0.0184461	0	17.0832	18.2911		92	0.000797373	0.000616808	8.46208e-05	1.93434e-05	0.0381802	0.0329851	0.00241537	0.000169635	0
		93	0.000769103	0.00059494	8.16206e-05	1.86576e-05	0.037526	0.03242	0.00237405	0.000166733	0	0.926049	OK			1.02442e-05	6.64736e-06	7.86821e-07	1.44816e-07	0.00044985	0.000326011	2.05972e-05	1.16474e-06	0	0.00575025	0.0065657		0.00376322	0.00707027	0.00872615	0.0019947	0.346898	0.526345	0.253813	0.0178256	0	17.1319	18.2983		93	0.000742768	0.000574569	7.88259e-05	1.80187e-05	0.036893	0.0318731	0.00233406	0.000163925	0
		94	0.000716434	0.000554198	7.60312e-05	1.73799e-05	0.0362599	0.0313262	0.00229408	0.000161116	0	0.928595	OK			9.54264e-06	6.19214e-06	7.32938e-07	1.34899e-07	0.000434673	0.000315011	1.99033e-05	1.1255e-06	0	0.00576606	0.00655337		0.00350551	0.00658609	0.00812857	0.0018581	0.335194	0.508587	0.245262	0.0172251	0	17.179	18.3053		94	0.000691903	0.000535222	7.34278e-05	1.67848e-05	0.0356474	0.0307969	0.00225538	0.000158398	0
		95	0.000667372	0.000516246	7.08245e-05	1.61897e-05	0.0350348	0.0302677	0.00221668	0.000155681	0	0.931055	OK			8.88915e-06	5.7681e-06	6.82746e-07	1.25661e-07	0.000419986	0.000304368	1.92318e-05	1.08753e-06	0	0.00578133	0.00654147		0.00326545	0.00613507	0.00757192	0.00173086	0.323869	0.491403	0.236987	0.016644	0	17.2245	18.3121		95	0.00064452	0.000498569	6.83994e-05	1.56353e-05	0.0344421	0.0297556	0.00217923	0.00015305	0
		96	0.000621669	0.000480893	6.59743e-05	1.5081e-05	0.0338494	0.0292436	0.00214178	0.00015042	0	0.933431	OK			8.28041e-06	5.37309e-06	6.35991e-07	1.17056e-07	0.000405775	0.000294069	1.8582e-05	1.05078e-06	0	0.00579609	0.00652997		0.00304183	0.00571493	0.00705338	0.00161233	0.31291	0.474776	0.22898	0.0160816	0	17.2685	18.3186		96	0.000600383	0.000464427	6.37153e-05	1.45646e-05	0.033276	0.0287482	0.00210554	0.000147876	0
		97	0.000579097	0.00044796	6.14563e-05	1.40482e-05	0.0327025	0.0282528	0.00206931	0.000145331	0	0.935727	OK			7.71336e-06	5.00514e-06	5.92437e-07	1.0904e-07	0.000392027	0.000284106	1.79533e-05	1.01523e-06	0	0.00581035	0.00651887		0.00283352	0.00532357	0.00657036	0.00150191	0.302309	0.45869	0.221232	0.0155375	0	17.311	18.325		97	0.000559268	0.000432622	5.9352e-05	1.35672e-05	0.0321478	0.0277736	0.00203425	0.000142869	0
		98	0.00053944	0.000417284	5.72477e-05	1.30862e-05	0.0315931	0.0272943	0.0019992	0.000140407	0	0.937946	OK			7.18514e-06	4.66238e-06	5.51867e-07	1.01573e-07	0.000378728	0.000274468	1.7345e-05	9.8083e-07	0	0.00582412	0.00650815		0.00263948	0.00495901	0.00612042	0.00139906	0.292053	0.443129	0.213737	0.015011	0	17.352	18.331		98	0.000520969	0.000402996	5.52876e-05	1.26381e-05	0.0310566	0.0268308	0.00196529	0.000138025	0
		99	0.000502498	0.000388708	5.33274e-05	1.219e-05	0.03052	0.0263672	0.00193138	0.000135644	0	0.940089	OK			6.6931e-06	4.3431e-06	5.14074e-07	9.46168e-08	0.000365864	0.000265145	1.67566e-05	9.47556e-07	0	0.00583743	0.00649779		0.00245873	0.00461941	0.00570128	0.00130325	0.282133	0.428078	0.206486	0.0145018	0	17.3916	18.3369		99	0.000485292	0.000375398	5.15014e-05	1.17727e-05	0.0300011	0.0259189	0.00189858	0.00013334	0
		100	0.000468087	0.000362089	4.96754e-05	1.13553e-05	0.0294821	0.0254706	0.00186578	0.000131036	0	0.942159	OK			6.23475e-06	4.04568e-06	4.7887e-07	8.81373e-08	0.000353422	0.000256128	1.61874e-05	9.15371e-07	0	0.00585029	0.00648779		0.00229035	0.00430307	0.00531085	0.001214	0.272539	0.41352	0.199472	0.0140092	0	17.4299	18.3426		100	0.000452059	0.00034969	4.79745e-05	1.09664e-05	0.0289802	0.025037	0.00183405	0.000128808	0
		101	0.000436032	0.000337292	4.62736e-05	1.05776e-05	0.0284784	0.0246034	0.00180233	0.00012658	0	0.944159	OK			5.80778e-06	3.76862e-06	4.46076e-07	8.21016e-08	0.000341389	0.000247408	1.56369e-05	8.84242e-07	0	0.00586271	0.00647813		0.0021335	0.00400839	0.00494716	0.00113087	0.26326	0.399441	0.192689	0.0135328	0	17.4669	18.3481		101	0.000421102	0.000325743	4.46892e-05	1.02155e-05	0.027993	0.0241841	0.00177165	0.000124425	0
		102	0.000406172	0.000314194	4.31048e-05	9.85327e-06	0.0275077	0.0237648	0.00174096	0.000122271	0	0.946091	OK			5.41006e-06	3.51055e-06	4.15529e-07	7.64792e-08	0.000329754	0.000238975	1.51046e-05	8.54137e-07	0	0.0058747	0.0064688		0.0019874	0.00373389	0.00460837	0.00105342	0.254287	0.385827	0.186128	0.0130721	0	17.5027	18.3534		102	0.000392264	0.000303436	4.16288e-05	9.51589e-06	0.0270384	0.0233594	0.00171129	0.000120187	0
		103	0.000378357	0.000292678	4.01529e-05	9.17851e-06	0.0265691	0.022954	0.00168163	0.000118103	0	0.947957	OK			5.03957e-06	3.27014e-06	3.87073e-07	7.12418e-08	0.000318502	0.000230822	1.45897e-05	8.25024e-07	0	0.00588629	0.00645979		0.0018513	0.00347819	0.00429279	0.000981284	0.245611	0.372662	0.179784	0.0126265	0	17.5372	18.3585		103	0.000365401	0.000282656	3.8778e-05	8.86423e-06	0.0261154	0.022562	0.00165294	0.000116088	0
		104	0.000352446	0.000272635	3.74032e-05	8.54996e-06	0.0256617	0.02217	0.00162425	0.000114073	0	0.949759	OK			4.69446e-06	3.0462e-06	3.60566e-07	6.63631e-08	0.000307624	0.000222938	1.40919e-05	7.96875e-07	0	0.00589748	0.0064511		0.00172452	0.00324	0.00399881	0.000914085	0.237222	0.359934	0.17365	0.0121957	0	17.5705	18.3634		104	0.000352446	0.000272635	3.74032e-05	8.54996e-06	0.0256617	0.02217	0.00162425	0.000114073	0
[truncated: 24 more columns]

## Sheet: Calculations Tx2
					This sheet contains patient flow calculations for the Novel Therapy
			0.38862	0.17744	0.0128722	0.000904031	0.122419	0.105762	0.00731561	0.000513786	0	0.180731				0.270091	0.103448	0.00647469	0.000366133	0.0765731	0.0554932	0.00331178	0.000187275	0	0.0585568	0.574502		1120.08	576.143	71.8069	5.04311	59.0487	89.5941	40.8099	2.86614	0	174.46				0.380813	0.178293	0.012934	0.000908376	0.123781	0.106939	0.00739972	0.000519694	0
																																								Half Cycle Corrected
																QALYs												Costs
			1st line treatment				2nd line treatment				3rd line treatment					1st line treatment				2nd line treatment				3rd line treatment				1st line treatment				2nd line treatment				3rd line treatment					1st line treatment				2nd line treatment				3rd line treatment
		Cycle	No AEs	Tolerable AEs	Withdrawn - AEs	Withdrawn - Other	No AEs	Tolerable AEs	Withdrawn - AEs	Withdrawn - Other	Subsequent treatment	Treatment Discontinuation	Check			No AEs	Tolerable AEs	Withdrawn - AEs	Withdrawn - Other	No AEs	Tolerable AEs	Withdrawn - AEs	Withdrawn - Other	Subsequent treatment	Treatment Discontinuation	Total		No AEs	Tolerable AEs	Withdrawn - AEs	Withdrawn - Other	No AEs	Tolerable AEs	Withdrawn - AEs	Withdrawn - Other	Subsequent treatment	Treatment Discontinuation	Total		Cycle	No AEs	Tolerable AEs	Withdrawn - AEs	Withdrawn - Other	No AEs	Tolerable AEs	Withdrawn - AEs	Withdrawn - Other	Subsequent treatment
		0	1	0	0	0	0	0	0	0	0	0	OK			0.0133196	0	0	0	0	0	0	0	0	0	0.0133196		55.237	0	0	0	0	0	0	0	0	0	55.237		0	0.829476	0.158239	0.0114792	0.000806204	0	0	0	0	0
		1	0.658951	0.316478	0.0229585	0.00161241	0	0	0	0	0	0	OK			0.00877699	0.00353606	0.000221319	1.25152e-05	0	0	0	0	0	0	0.0125469		36.3985	19.6938	2.45451	0.172384	0	0	0	0	0	0	58.7192		1	0.650856	0.31259	0.0226764	0.0015926	0.00626158	0.00540958	0	0	0
		2	0.64276	0.308702	0.0223943	0.00157279	0.0125232	0.0108192	0	0	0	0.00122854	OK			0.00856134	0.00344918	0.000215881	1.22077e-05	0.000150124	0.000108796	0	0	0	7.62857e-06	0.0125052		35.5042	19.2099	2.3942	0.168149	0.115767	0.175651	0	0	0	0.022728	57.5906		2	0.634864	0.304909	0.0221192	0.00155347	0.0184111	0.0159059	0.000382788	2.68838e-05	0
		3	0.626967	0.301117	0.0218441	0.00153414	0.024299	0.0209927	0.000765576	5.37676e-05	0	0.0024269	OK			0.00835098	0.00336443	0.000210576	1.19077e-05	0.000291289	0.0002111	6.64212e-06	3.756e-07	0	1.50697e-05	0.0124624		34.6318	18.7379	2.33537	0.164017	0.224625	0.340821	0.0818486	0.00574835	0	0.0448976	56.567		3	0.619264	0.297417	0.0215757	0.0015153	0.0298302	0.0257713	0.00112552	7.90472e-05	0
		4	0.611562	0.293718	0.0213074	0.00149645	0.0353614	0.0305499	0.00148547	0.000104327	0	0.00441516	OK			0.00814579	0.00328176	0.000205402	1.16152e-05	0.000423901	0.000307205	1.28879e-05	7.28788e-07	0	2.74157e-05	0.0124167		33.7809	18.2775	2.27799	0.159987	0.326888	0.495984	0.158813	0.0111537	0	0.0816804	55.5709		4	0.604049	0.29011	0.0210456	0.00147806	0.0405521	0.0350343	0.00182361	0.000128075	0
		5	0.596535	0.286501	0.0207838	0.00145968	0.0457427	0.0395186	0.00216174	0.000151823	0	0.00714514	OK			0.00794564	0.00320113	0.000200356	1.13298e-05	0.000548349	0.000397394	1.87552e-05	1.06058e-06	0	4.43674e-05	0.0123684		32.9508	17.8284	2.22202	0.156056	0.422855	0.641593	0.231114	0.0162315	0	0.132185	54.6013		5	0.589207	0.282981	0.0205285	0.00144175	0.0506084	0.0437222	0.00247906	0.000174108	0
		6	0.581878	0.279462	0.0202732	0.00142381	0.055474	0.0479259	0.00279638	0.000196394	0	0.0105709	OK			0.00775041	0.00312247	0.000195433	1.10514e-05	0.000665005	0.000481935	2.42614e-05	1.37194e-06	0	6.56393e-05	0.0123176		32.1412	17.3903	2.16742	0.152221	0.512813	0.778086	0.298964	0.0209967	0	0.195561	53.6576		6	0.574729	0.276028	0.0200241	0.00140632	0.0600296	0.0518616	0.00309384	0.000217285	0
		7	0.567581	0.272595	0.019775	0.00138883	0.0645852	0.0557973	0.00339129	0.000238175	0	0.0146485	OK			0.00755997	0.00304575	0.000190631	1.07798e-05	0.000774227	0.00056109	2.94227e-05	1.6638e-06	0	9.09591e-05	0.0122645		31.3515	16.9631	2.11417	0.148481	0.597039	0.905881	0.362566	0.0254636	0	0.270997	52.7391		7	0.560608	0.269246	0.0195321	0.00137177	0.0688451	0.0594775	0.00366979	0.000257735	0
		8	0.553635	0.265897	0.0192891	0.00135471	0.0731049	0.0631577	0.00394828	0.000277294	0	0.0193362	OK			0.00737422	0.00297091	0.000185947	1.0515e-05	0.000876358	0.000635105	3.42552e-05	1.93707e-06	0	0.000120067	0.0122093		30.5811	16.5463	2.06222	0.144833	0.675797	1.02538	0.422115	0.0296458	0	0.357719	51.8451		8	0.546833	0.26263	0.0190522	0.00133806	0.0770827	0.0665943	0.0042087	0.000295583	0
		9	0.540031	0.259364	0.0188152	0.00132142	0.0810605	0.0700308	0.00446911	0.000313873	0	0.0245939	OK			0.00719303	0.00289792	0.000181378	1.02566e-05	0.000971727	0.00070422	3.87739e-05	2.1926e-06	0	0.000152715	0.0121522		29.8297	16.1397	2.01155	0.141274	0.74934	1.13697	0.477798	0.0335565	0	0.454988	50.9749		9	0.533397	0.256177	0.018584	0.00130519	0.0847694	0.0732351	0.00471229	0.000330951	0
		10	0.526762	0.252991	0.0183529	0.00128895	0.0884783	0.0764393	0.00495546	0.00034803	0	0.0303838	OK			0.00701629	0.00282671	0.000176921	1.00046e-05	0.00106065	0.000768662	4.29935e-05	2.4312e-06	0	0.000188666	0.0120933		29.0968	15.7431	1.96213	0.137803	0.817911	1.24101	0.529793	0.0372082	0	0.562099	50.1279		10	0.520291	0.249883	0.0181274	0.00127312	0.0919309	0.0794221	0.0051822	0.000363954	0
		11	0.513819	0.246775	0.0179019	0.00125728	0.0953835	0.082405	0.00540893	0.000379878	0	0.0366693	OK			0.00684389	0.00275726	0.000172574	9.75877e-06	0.00114343	0.000828652	4.69278e-05	2.65368e-06	0	0.000227696	0.0120328		28.3819	15.3563	1.91391	0.134417	0.881745	1.33786	0.578275	0.0406131	0	0.678383	49.3034		11	0.507507	0.243743	0.017682	0.00124183	0.098592	0.0851769	0.00562	0.000394701	0
		12	0.501194	0.240711	0.0174621	0.00122639	0.1018	0.0879487	0.00583107	0.000409525	0	0.0434161	OK			0.00667573	0.00268951	0.000168334	9.51898e-06	0.00122035	0.000884399	5.05902e-05	2.86079e-06	0	0.00026959	0.0119709		27.6845	14.979	1.86689	0.131114	0.941064	1.42787	0.623406	0.0437827	0	0.803198	48.5008		12	0.495037	0.237754	0.0172475	0.00121132	0.104776	0.0905197	0.00602721	0.0004233	0
		13	0.48888	0.234797	0.017033	0.00119625	0.107752	0.0930906	0.00622335	0.000437076	0	0.0505911	OK			0.0065117	0.00262342	0.000164198	9.2851e-06	0.0012917	0.000936106	5.39937e-05	3.05325e-06	0	0.000314143	0.0119076		27.0043	14.6109	1.82102	0.127893	0.996083	1.51135	0.665345	0.0467282	0	0.935936	47.7196		13	0.482874	0.231912	0.0168237	0.00118156	0.110507	0.0954702	0.00640528	0.000449852	0
		14	0.476867	0.229028	0.0166145	0.00116686	0.113261	0.0978498	0.0065872	0.000462629	0	0.058163	OK			0.0063517	0.00255896	0.000160163	9.05695e-06	0.00135774	0.000983963	5.71504e-05	3.23175e-06	0	0.00036116	0.0118431		26.3407	14.2519	1.77627	0.12475	1.04701	1.58861	0.704244	0.0494602	0	1.07602	46.959		14	0.471009	0.226214	0.0164104	0.00115253	0.115804	0.100047	0.00675558	0.000474455	0
		15	0.46515	0.2234	0.0162063	0.00113819	0.118348	0.102245	0.00692397	0.000486281	0	0.0661019	OK			0.00619564	0.00249609	0.000156228	8.83442e-06	0.00141872	0.00102816	6.00722e-05	3.39698e-06	0	0.000410456	0.0117776		25.6935	13.9018	1.73263	0.121685	1.09403	1.65997	0.740248	0.0519888	0	1.22289	46.2187		15	0.459436	0.220656	0.0160072	0.00112421	0.120691	0.104269	0.00707946	0.000497201	0
		16	0.453721	0.217911	0.0158081	0.00111022	0.123034	0.106293	0.00723496	0.000508122	0	0.0743794	OK			0.00604341	0.00243476	0.000152389	8.61735e-06	0.00147489	0.00106887	6.27703e-05	3.54955e-06	0	0.000461855	0.0117111		25.0622	13.5602	1.69006	0.118695	1.13735	1.72569	0.773497	0.0543239	0	1.37602	45.498		16	0.448147	0.215234	0.0156138	0.00109658	0.125186	0.108152	0.00737819	0.000518181	0
		17	0.442573	0.212557	0.0154196	0.00108295	0.127338	0.110012	0.00752142	0.000528241	0	0.0829684	OK			0.00589491	0.00237493	0.000148645	8.40561e-06	0.00152649	0.00110626	6.52556e-05	3.69009e-06	0	0.000515188	0.0116438		24.4464	13.227	1.64853	0.115779	1.17714	1.78606	0.804122	0.0564748	0	1.53491	44.7964		17	0.437136	0.209945	0.0152302	0.00106964	0.129309	0.111714	0.00765298	0.000537481	0
		18	0.431699	0.207334	0.0150408	0.00105634	0.131279	0.113417	0.00778454	0.00054672	0	0.0918432	OK			0.00575007	0.00231658	0.000144993	8.19908e-06	0.00157373	0.0011405	6.75385e-05	3.81918e-06	0	0.000570295	0.0115757		23.8457	12.902	1.60802	0.112934	1.21357	1.84134	0.832254	0.0584505	0	1.6991	44.1134		18	0.426395	0.204787	0.014856	0.00104336	0.133077	0.11497	0.00790501	0.000555181	0
		19	0.421091	0.20224	0.0146712	0.00103038	0.134876	0.116523	0.00802548	0.000563642	0	0.100979	OK			0.00560879	0.00225966	0.00014143	7.99762e-06	0.00161684	0.00117174	6.96289e-05	3.93739e-06	0	0.000627025	0.0115071		23.2598	12.585	1.56851	0.110159	1.24682	1.89178	0.858013	0.0602595	0	1.86812	43.4485		19	0.415918	0.199755	0.014491	0.00101772	0.13651	0.117935	0.00813541	0.000571362	0
		20	0.410745	0.197271	0.0143107	0.00100506	0.138144	0.119347	0.00824533	0.000579082	0	0.110353	OK			0.00547097	0.00220414	0.000137955	7.80111e-06	0.00165603	0.00120014	7.15363e-05	4.04525e-06	0	0.000685234	0.0114378		22.6883	12.2758	1.52997	0.107452	1.27703	1.93763	0.881517	0.0619103	0	2.04154	42.8011		20	0.405699	0.194847	0.0141349	0.000992716	0.139622	0.120624	0.00834523	0.000586099	0
		21	0.400652	0.192423	0.0139591	0.000980368	0.141101	0.121902	0.00844514	0.000593115	0	0.119944	OK			0.00533655	0.00214998	0.000134565	7.60943e-06	0.00169147	0.00122583	7.32698e-05	4.14328e-06	0	0.000744784	0.0113682		22.1309	11.9741	1.49238	0.104812	1.30437	1.9791	0.902878	0.0634105	0	2.21896	42.1709		21	0.39573	0.190059	0.0137876	0.000968324	0.142432	0.123051	0.00853552	0.000599463	0
		22	0.390808	0.187695	0.0136161	0.00095628	0.143762	0.124201	0.00862591	0.000605811	0	0.129729	OK			0.00520542	0.00209715	0.000131259	7.42246e-06	0.00172338	0.00124895	7.48382e-05	4.23197e-06	0	0.000805545	0.0112982		21.5871	11.6799	1.45571	0.102237	1.32897	2.01643	0.922205	0.0647679	0	2.39998	41.5573		22	0.386007	0.18539	0.0134488	0.000944532	0.144953	0.12523	0.00870726	0.000611524	0
		23	0.381206	0.183084	0.0132815	0.000932783	0.146143	0.126258	0.00878861	0.000617238	0	0.139689	OK			0.00507752	0.00204562	0.000128034	7.24008e-06	0.00175192	0.00126963	7.62498e-05	4.31179e-06	0	0.000867393	0.0112279		21.0567	11.3929	1.41994	0.0997248	1.35098	2.04983	0.9396	0.0659895	0	2.58425	40.9599		23	0.376522	0.180834	0.0131184	0.000921324	0.147201	0.127172	0.00886139	0.000622349	0
		24	0.371839	0.178585	0.0129552	0.000909864	0.148258	0.128085	0.00893417	0.00062746	0	0.149806	OK			0.00495276	0.00199536	0.000124888	7.06219e-06	0.00177727	0.00128801	7.75126e-05	4.3832e-06	0	0.000930211	0.0111575		20.5393	11.113	1.38505	0.0972745	1.37053	2.07949	0.955161	0.0670824	0	2.77141	40.3783		24	0.367271	0.176391	0.012796	0.000898686	0.14919	0.12889	0.00899881	0.000632	0
		25	0.362703	0.174197	0.0126369	0.000887508	0.150121	0.129694	0.00906345	0.00063654	0	0.160061	OK			0.00483107	0.00194633	0.000121819	6.88866e-06	0.0017996	0.00130419	7.86343e-05	4.44663e-06	0	0.000993888	0.0110869		20.0346	10.8399	1.35102	0.0948844	1.38775	2.10562	0.968983	0.0680532	0	2.96112	39.812		25	0.358247	0.172057	0.0124816	0.000876604	0.150933	0.130396	0.00912039	0.000640539	0
		26	0.353791	0.169917	0.0123264	0.000865701	0.151745	0.131097	0.00917732	0.000644537	0	0.170437	OK			0.00471237	0.00189851	0.000118826	6.7194e-06	0.00181906	0.00131829	7.96222e-05	4.5025e-06	0	0.00105832	0.0110162		19.5423	10.5736	1.31783	0.092553	1.40276	2.12839	0.981157	0.0689082	0	3.15308	39.2606		26	0.349444	0.167829	0.012175	0.000855066	0.152443	0.131701	0.00922695	0.000648023	0
		27	0.345098	0.165742	0.0120235	0.00084443	0.153142	0.132304	0.00927658	0.000651508	0	0.180918	OK			0.00459658	0.00185186	0.000115906	6.5543e-06	0.00183581	0.00133043	8.04834e-05	4.55119e-06	0	0.0011234	0.0109456		19.0622	10.3138	1.28545	0.0902789	1.41567	2.14799	0.991769	0.0696534	0	3.34699	38.7238		27	0.340858	0.163706	0.0118758	0.000834056	0.153733	0.132815	0.00931929	0.000654508	0
		28	0.336618	0.161669	0.0117281	0.000823682	0.154325	0.133326	0.009362	0.000657507	0	0.19149	OK			0.00448364	0.00180636	0.000113058	6.39326e-06	0.00185	0.00134071	8.12245e-05	4.5931e-06	0	0.00118905	0.010875		18.5938	10.0604	1.25386	0.0880607	1.42661	2.16458	1.0009	0.0702948	0	3.54256	38.201		28	0.332483	0.159683	0.011584	0.000813562	0.154815	0.13375	0.00939816	0.000660047	0
		29	0.328347	0.157697	0.0114399	0.000803443	0.155305	0.134173	0.00943432	0.000662587	0	0.202137	OK			0.00437347	0.00176198	0.000110281	6.23617e-06	0.00186175	0.00134923	8.18519e-05	4.62858e-06	0	0.00125516	0.0108046		18.1369	9.81318	1.22305	0.0858969	1.43567	2.17833	1.00863	0.0708378	0	3.73953	37.6921		29	0.324313	0.15576	0.0112994	0.000793572	0.155699	0.134514	0.00946428	0.000664691	0
		30	0.32028	0.153822	0.0111588	0.000783702	0.156094	0.134855	0.00949425	0.000666796	0	0.212846	OK			0.00426601	0.00171868	0.000107571	6.08294e-06	0.0018712	0.00135608	8.23719e-05	4.65799e-06	0	0.00132166	0.0107343		17.6913	9.57207	1.193	0.0837864	1.44296	2.18939	1.01504	0.0712878	0	3.93765	37.1965		30	0.316345	0.151933	0.0110217	0.000774074	0.156398	0.135117	0.00951836	0.000668489	0
		31	0.31241	0.150043	0.0108846	0.000764446	0.156702	0.13538	0.00954247	0.000670182	0	0.223604	OK			0.00416119	0.00167645	0.000104928	5.93348e-06	0.00187849	0.00136136	8.27902e-05	4.68164e-06	0	0.00138846	0.0106643		17.2566	9.33687	1.16369	0.0817277	1.44858	2.19792	1.02019	0.0716499	0	4.13668	36.7139		31	0.308572	0.148199	0.0107509	0.000755054	0.15692	0.135568	0.00956104	0.000671487	0
		32	0.304734	0.146356	0.0106172	0.000745662	0.157138	0.135757	0.00957962	0.000672791	0	0.234399	OK			0.00405895	0.00163526	0.00010235	5.78769e-06	0.00188372	0.00136515	8.31125e-05	4.69987e-06	0	0.00145549	0.0105945		16.8326	9.10746	1.1351	0.0797195	1.45262	2.20404	1.02417	0.0719288	0	4.33639	36.244		32	0.30099	0.144558	0.0104868	0.000736502	0.157276	0.135876	0.00959297	0.000673729	0
		33	0.297246	0.14276	0.0103563	0.000727341	0.157414	0.135995	0.00960632	0.000674667	0	0.24522	OK			0.00395921	0.00159508	9.98347e-05	5.64548e-06	0.00188703	0.00136755	8.33442e-05	4.71297e-06	0	0.00152268	0.0105251		16.419	8.88368	1.10721	0.0777608	1.45517	2.20791	1.02702	0.0721293	0	4.53657	35.7864		33	0.293594	0.141006	0.0102291	0.000718405	0.157476	0.136049	0.00961475	0.000675259	0
		34	0.289943	0.139252	0.0101019	0.00070947	0.157538	0.136102	0.00962317	0.00067585	0	0.256055	OK			0.00386193	0.00155589	9.73817e-05	5.50677e-06	0.00188851	0.00136862	8.34904e-05	4.72124e-06	0	0.00158996	0.010456		16.0156	8.6654	1.08	0.0758501	1.45631	2.20964	1.02882	0.0722558	0	4.73702	35.3409		34	0.286381	0.137542	0.00997776	0.000700753	0.157528	0.136094	0.00962695	0.000676116	0
		35	0.282819	0.135831	0.00985365	0.000692037	0.157518	0.136085	0.00963073	0.000676381	0	0.266895	OK			0.00376704	0.00151766	9.49889e-05	5.37146e-06	0.00188828	0.00136845	8.3556e-05	4.72495e-06	0	0.00165727	0.0103873		15.6221	8.45248	1.05346	0.0739864	1.45613	2.20937	1.02963	0.0723126	0	4.93755	34.907		35	0.279344	0.134162	0.0097326	0.000683535	0.157441	0.136019	0.00963014	0.000676339	0
		36	0.275869	0.132493	0.00961154	0.000675033	0.157364	0.135952	0.00962954	0.000676297	0	0.277729	OK			0.00367448	0.00148037	9.2655e-05	5.23948e-06	0.00188643	0.00136711	8.35456e-05	4.72436e-06	0	0.00172454	0.0103191		15.2382	8.2448	1.02758	0.0721685	1.4547	2.20721	1.0295	0.0723036	0	5.13799	34.4845		36	0.27248	0.130866	0.00949346	0.00066674	0.157224	0.135831	0.00962483	0.000675966	0
		37	0.269091	0.129238	0.00937538	0.000658447	0.157083	0.135709	0.00962011	0.000675635	0	0.288549	OK			0.0035842	0.001444	9.03784e-05	5.11074e-06	0.00188306	0.00136467	8.34639e-05	4.71974e-06	0	0.00179173	0.0102513		14.8638	8.04222	1.00233	0.0703953	1.45211	2.20327	1.0285	0.0722329	0	5.33816	34.073		37	0.265785	0.12765	0.0092602	0.000650358	0.156883	0.135537	0.00961153	0.000675032	0
		38	0.262479	0.126062	0.00914502	0.000642269	0.156683	0.135364	0.00960294	0.000674429	0	0.299347	OK			0.00349613	0.00140852	8.81577e-05	4.98516e-06	0.00187827	0.0013612	8.33149e-05	4.71131e-06	0	0.00185878	0.0101841		14.4986	7.84461	0.977703	0.0686656	1.44841	2.19766	1.02666	0.0721039	0	5.53791	33.6723		38	0.259255	0.124514	0.00903267	0.000634378	0.156428	0.135143	0.00959072	0.000673571	0
		39	0.25603	0.122965	0.00892031	0.000626487	0.156172	0.134922	0.0095785	0.000672713	0	0.310113	OK			0.00341023	0.00137391	8.59916e-05	4.86267e-06	0.00187214	0.00135676	8.31028e-05	4.69932e-06	0	0.00192563	0.0101173		14.1423	7.65186	0.95368	0.0669784	1.44368	2.19049	1.02405	0.0719204	0	5.7371	33.2821		39	0.252885	0.121454	0.00881072	0.000618791	0.155864	0.134656	0.00956287	0.000671615	0
		40	0.249739	0.119944	0.00870114	0.000611094	0.155556	0.13439	0.00954723	0.000670517	0	0.320842	OK			0.00332644	0.00134015	8.38787e-05	4.74319e-06	0.00186475	0.0013514	8.28316e-05	4.68398e-06	0	0.00199225	0.0100511		13.7948	7.46385	0.930247	0.0653327	1.43799	2.18185	1.0207	0.0716857	0	5.93558	32.9021		40	0.246671	0.11847	0.00859424	0.000603587	0.155199	0.134081	0.0095284	0.000669194	0
		41	0.243603	0.116996	0.00848734	0.000596079	0.154842	0.133773	0.00950957	0.000667872	0	0.331525	OK			0.0032447	0.00130722	8.18177e-05	4.62665e-06	0.00185619	0.0013452	8.25048e-05	4.6655e-06	0	0.00205859	0.00998552		13.4559	7.28046	0.90739	0.0637274	1.43139	2.17183	1.01668	0.0714029	0	6.13322	32.532		41	0.24061	0.115559	0.00838307	0.000588756	0.154439	0.133425	0.00948775	0.000666339	0
		42	0.237617	0.114122	0.0082788	0.000581433	0.154036	0.133077	0.00946592	0.000664806	0	0.342157	OK			0.00316498	0.0012751	7.98074e-05	4.51297e-06	0.00184654	0.0013382	8.21261e-05	4.64409e-06	0	0.0021246	0.00992051		13.1253	7.10157	0.885095	0.0621616	1.42394	2.16053	1.01201	0.0710751	0	6.3299	32.1716		42	0.234698	0.11272	0.00817709	0.00057429	0.153591	0.132692	0.0094413	0.000663077	0
		43	0.231779	0.111318	0.00807538	0.000567147	0.153145	0.132307	0.00941668	0.000661348	0	0.352731	OK			0.00308721	0.00124377	7.78465e-05	4.40208e-06	0.00183586	0.00133046	8.16989e-05	4.61993e-06	0	0.00219026	0.00985613		12.8028	6.92708	0.863347	0.0606342	1.41571	2.14804	1.00675	0.0707054	0	6.52552	31.8205		43	0.228931	0.10995	0.00797617	0.000560179	0.15266	0.131888	0.00938944	0.000659435	0
		44	0.226084	0.108582	0.00787696	0.000553211	0.152175	0.131469	0.00936221	0.000657522	0	0.363241	OK			0.00301136	0.00121321	7.59337e-05	4.29392e-06	0.00182422	0.00132203	8.12263e-05	4.59321e-06	0	0.00225552	0.00979238		12.4882	6.75687	0.842134	0.0591444	1.40673	2.13442	1.00092	0.0702964	0	6.71995	31.4787		44	0.223306	0.107248	0.00778019	0.000546415	0.151652	0.131017	0.00933254	0.000655438	0
		45	0.220529	0.105914	0.00768342	0.000539618	0.15113	0.130566	0.00930287	0.000653355	0	0.373682	OK			0.00293736	0.0011834	7.4068e-05	4.18841e-06	0.00181169	0.00131295	8.07114e-05	4.56409e-06	0	0.00232036	0.0097293		12.1814	6.59085	0.821442	0.0576912	1.39707	2.11976	0.994579	0.0698508	0	6.91312	31.1457		45	0.217819	0.104613	0.00758903	0.000532989	0.150573	0.130085	0.00927093	0.000651112	0
		46	0.21511	0.103312	0.00749463	0.000526359	0.150016	0.129604	0.00923899	0.000648869	0	0.384049	OK			0.00286519	0.00115432	7.2248e-05	4.0855e-06	0.00179834	0.00130328	8.01573e-05	4.53275e-06	0	0.00238473	0.00966689		11.882	6.42891	0.801259	0.0562736	1.38678	2.10414	0.98775	0.0693712	0	7.10491	30.8214		46	0.212467	0.102043	0.00740256	0.000519893	0.149427	0.129095	0.00920495	0.000646478	0
		47	0.209825	0.100774	0.00731048	0.000513426	0.148838	0.128586	0.0091709	0.000644087	0	0.394338	OK			0.00279479	0.00112596	7.04728e-05	3.98512e-06	0.00178423	0.00129304	7.95665e-05	4.49935e-06	0	0.00244862	0.00960517		11.5901	6.27095	0.781571	0.0548909	1.37589	2.08763	0.980471	0.06886	0	7.29526	30.5056		47	0.207247	0.0995356	0.00722067	0.000507119	0.14822	0.128052	0.00913491	0.000641559	0
		48	0.204669	0.0982975	0.00713086	0.000500811	0.147601	0.127518	0.00909891	0.000639031	0	0.404544	OK			0.00272612	0.00109829	6.87413e-05	3.8872e-06	0.0017694	0.0012823	7.89419e-05	4.46403e-06	0	0.002512	0.00954415		11.3053	6.11686	0.762367	0.0535422	1.36446	2.07028	0.972774	0.0683194	0	7.48407	30.198		48	0.202155	0.0970899	0.00704325	0.000494658	0.146956	0.12696	0.00906111	0.000636376	0
		49	0.19964	0.0958823	0.00695565	0.000488506	0.14631	0.126402	0.0090233	0.000633721	0	0.414664	OK			0.00265914	0.00107131	6.70522e-05	3.79169e-06	0.00175392	0.00127108	7.8286e-05	4.42693e-06	0	0.00257483	0.00948384		11.0275	5.96657	0.743635	0.0522266	1.35252	2.05217	0.964691	0.0677517	0	7.67128	29.8984		49	0.197188	0.0947043	0.00687019	0.000482504	0.145639	0.125823	0.00898383	0.000630948	0
		50	0.194735	0.0935264	0.00678474	0.000476503	0.144969	0.125243	0.00894436	0.000628176	0	0.424693	OK			0.0025938	0.00104499	6.54047e-05	3.69852e-06	0.00173784	0.00125943	7.76011e-05	4.3882e-06	0	0.00263711	0.00942425		10.7566	5.81996	0.725363	0.0509434	1.34012	2.03335	0.956251	0.067159	0	7.85683	29.6066		50	0.192342	0.0923773	0.00670139	0.000470649	0.144275	0.124644	0.00890336	0.000625296	0
		51	0.18995	0.0912283	0.00661803	0.000464795	0.143581	0.124044	0.00886235	0.000622416	0	0.434629	OK			0.00253007	0.00101931	6.37977e-05	3.60765e-06	0.0017212	0.00124737	7.68895e-05	4.34797e-06	0	0.0026988	0.0093654		10.4923	5.67696	0.707541	0.0496917	1.32729	2.01388	0.947483	0.0665432	0	8.04063	29.3223		51	0.187616	0.0901076	0.00653673	0.000459084	0.142866	0.123427	0.00881993	0.000619437	0
		52	0.185283	0.0889868	0.00645542	0.000453374	0.142151	0.122809	0.00877751	0.000616458	0	0.444468	OK			0.0024679	0.000994264	6.22301e-05	3.519e-06	0.00170406	0.00123495	7.61535e-05	4.30635e-06	0	0.0027599	0.00930728		10.2345	5.53747	0.690156	0.0484707	1.31407	1.99383	0.938413	0.0659062	0	8.22265	29.0454		52	0.183007	0.0878935	0.00637611	0.000447804	0.141417	0.122175	0.00873381	0.000613389	0
		53	0.18073	0.0868003	0.00629681	0.000442234	0.140683	0.12154	0.0086901	0.000610319	0	0.454207	OK			0.00240726	0.000969834	6.0701e-05	3.43254e-06	0.00168646	0.00122219	7.53951e-05	4.26346e-06	0	0.00282037	0.00924991		9.98301	5.40141	0.673198	0.0472797	1.3005	1.97323	0.929067	0.0652498	0	8.40283	28.7758		53	0.17851	0.0857339	0.00621945	0.000436801	0.139931	0.120891	0.00864521	0.000607167	0
		54	0.17629	0.0846675	0.00614209	0.000431368	0.139179	0.120241	0.00860033	0.000604014	0	0.463845	OK			0.00234811	0.000946005	5.92096e-05	3.3482e-06	0.00166843	0.00120913	7.46162e-05	4.21942e-06	0	0.00288022	0.00919329		9.73771	5.2687	0.656657	0.046118	1.2866	1.95215	0.91947	0.0645758	0	8.58112	28.5131		54	0.174124	0.0836274	0.00606663	0.000426069	0.138412	0.119578	0.00855438	0.000600787	0
		55	0.171958	0.0825872	0.00599117	0.000420769	0.137644	0.118915	0.00850842	0.000597559	0	0.473378	OK			0.00229042	0.000922761	5.77547e-05	3.26593e-06	0.00165003	0.00119579	7.38189e-05	4.17433e-06	0	0.00293941	0.00913743		9.49845	5.13924	0.640522	0.0449849	1.27241	1.93061	0.909644	0.0638857	0	8.75748	28.2572		55	0.169845	0.0815726	0.00591757	0.0004156	0.136862	0.11824	0.0084615	0.000594264	0
		56	0.167733	0.0805579	0.00584396	0.000410431	0.136081	0.117565	0.00841458	0.000590969	0	0.482804	OK			0.00223414	0.000900088	5.63356e-05	3.18568e-06	0.00163129	0.00118221	7.30047e-05	4.12829e-06	0	0.00299795	0.00908233		9.26506	5.01296	0.624784	0.0438796	1.25796	1.90869	0.899611	0.0631811	0	8.93188	28.008		56	0.165672	0.0795683	0.00577217	0.000405388	0.135286	0.116878	0.00836679	0.000587613	0
		57	0.163611	0.0785786	0.00570037	0.000400346	0.134492	0.116192	0.008319	0.000584256	0	0.492122	OK			0.00217925	0.000877972	5.49514e-05	3.10741e-06	0.00161224	0.00116841	7.21754e-05	4.0814e-06	0	0.00305581	0.00902799		9.03741	4.88979	0.609433	0.0428014	1.24327	1.8864	0.889393	0.0624634	0	9.10426	27.7652		57	0.161601	0.0776132	0.00563034	0.000395427	0.133686	0.115496	0.00827043	0.000580845	0
		58	0.159591	0.0766478	0.00556031	0.000390509	0.13288	0.1148	0.00822187	0.000577434	0	0.501331	OK			0.0021257	0.000856399	5.36012e-05	3.03106e-06	0.00159293	0.00115441	7.13327e-05	4.03374e-06	0	0.00311299	0.00897442		8.81536	4.76964	0.594458	0.0417497	1.22837	1.8638	0.879008	0.0617341	0	9.27462	27.5287		58	0.157631	0.0757062	0.005492	0.000385712	0.132065	0.114095	0.00817261	0.000573975	0
		59	0.15567	0.0747645	0.00542369	0.000380914	0.131249	0.11339	0.00812336	0.000570516	0	0.510428	OK			0.00207347	0.000835357	5.22842e-05	2.95658e-06	0.00157337	0.00114024	7.0478e-05	3.98541e-06	0	0.00316947	0.00892161		8.59876	4.65245	0.579852	0.0407239	1.21329	1.84092	0.868476	0.0609944	0	9.44291	27.2984		59	0.153758	0.073846	0.00535706	0.000376234	0.130425	0.112678	0.00807349	0.000567014	0
		60	0.151845	0.0729275	0.00529042	0.000371555	0.1296	0.111966	0.00802363	0.000563512	0	0.519412	OK			0.00202252	0.000814831	5.09995e-05	2.88393e-06	0.00155361	0.00112591	6.96128e-05	3.93648e-06	0	0.00322526	0.00886957		8.38748	4.53814	0.565605	0.0397233	1.19805	1.81779	0.857815	0.0602456	0	9.60912	27.074		60	0.14998	0.0720315	0.00522543	0.00036699	0.128769	0.111248	0.00797324	0.000559973	0
		61	0.148114	0.0711356	0.00516043	0.000362425	0.127937	0.110529	0.00792285	0.000556434	0	0.528282	OK			0.00197283	0.00079481	4.97464e-05	2.81307e-06	0.00153367	0.00111146	6.87385e-05	3.88704e-06	0	0.00328034	0.00881829		8.18139	4.42663	0.551707	0.0387472	1.18268	1.79446	0.84704	0.0594889	0	9.77321	26.8554		61	0.146295	0.0702617	0.00509703	0.000357973	0.127099	0.109805	0.00787201	0.000552863	0
		62	0.144475	0.0693877	0.00503364	0.00035352	0.126261	0.109081	0.00782116	0.000549292	0	0.537037	OK			0.00192435	0.000775281	4.85241e-05	2.74395e-06	0.00151358	0.0010969	6.78562e-05	3.83715e-06	0	0.0033347	0.00876778		7.98037	4.31786	0.538151	0.0377952	1.16718	1.77096	0.836169	0.0587254	0	9.93519	26.6424		62	0.1427	0.0685353	0.0049718	0.000349177	0.125418	0.108353	0.00776994	0.000545695	0
		63	0.140925	0.0676828	0.00490996	0.000344834	0.124575	0.107624	0.00771871	0.000542097	0	0.545677	OK			0.00187707	0.000756232	4.73318e-05	2.67653e-06	0.00149337	0.00108226	6.69674e-05	3.78689e-06	0	0.00338835	0.00871804		7.78428	4.21177	0.524928	0.0368665	1.1516	1.74731	0.825215	0.0579562	0	10.095	26.4349		63	0.139194	0.0668513	0.00484963	0.000340597	0.123728	0.106892	0.00766717	0.000538477	0
		64	0.137462	0.0660198	0.00478931	0.000336361	0.12288	0.10616	0.00761563	0.000534857	0	0.554201	OK			0.00183095	0.00073765	4.61689e-05	2.61077e-06	0.00147305	0.00106753	6.6073e-05	3.73631e-06	0	0.00344128	0.00866905		7.59302	4.10828	0.51203	0.0359607	1.13593	1.72354	0.814195	0.0571821	0	10.2527	26.2328		64	0.135774	0.0652087	0.00473048	0.000332229	0.12203	0.105426	0.00756383	0.00053122	0
		65	0.134085	0.0643976	0.00467164	0.000328096	0.12118	0.104691	0.00751204	0.000527582	0	0.562607	OK			0.00178596	0.000719526	4.50344e-05	2.54662e-06	0.00145266	0.00105276	6.51743e-05	3.68549e-06	0	0.00349348	0.00862083		7.40645	4.00734	0.499449	0.0350771	1.12021	1.69968	0.80312	0.0564043	0	10.4082	26.036		65	0.132438	0.0636065	0.00461424	0.000324065	0.120327	0.103954	0.00746005	0.000523931	0
		66	0.13079	0.0628153	0.00455685	0.000320035	0.119474	0.103218	0.00740806	0.00052028	0	0.570897	OK			0.00174208	0.000701846	4.39279e-05	2.48405e-06	0.00143222	0.00103794	6.42722e-05	3.63448e-06	0	0.00354495	0.00857336		7.22447	3.90888	0.487178	0.0342152	1.10445	1.67576	0.792004	0.0556236	0	10.5616	25.8442		66	0.129183	0.0620436	0.00450087	0.000316103	0.11862	0.10248	0.00735594	0.000516619	0
		67	0.127577	0.0612719	0.00444488	0.000312171	0.117766	0.101742	0.00730381	0.000512958	0	0.579069	OK			0.00169928	0.000684601	4.28486e-05	2.42301e-06	0.00141174	0.0010231	6.33677e-05	3.58333e-06	0	0.0035957	0.00852665		7.04695	3.81283	0.475207	0.0333745	1.08866	1.65181	0.780858	0.0548409	0	10.7128	25.6573		67	0.126009	0.0605191	0.00439028	0.000308336	0.116912	0.101004	0.0072516	0.000509291	0
		68	0.124442	0.0597664	0.00433567	0.000304501	0.116057	0.100266	0.00719939	0.000505624	0	0.587124	OK			0.00165752	0.00066778	4.17957e-05	2.36348e-06	0.00139126	0.00100826	6.24617e-05	3.5321e-06	0	0.00364571	0.00848068		6.8738	3.71915	0.463531	0.0325545	1.07286	1.62783	0.769694	0.0540568	0	10.8618	25.4753		68	0.122913	0.0590321	0.0042824	0.00030076	0.115203	0.0995274	0.00714715	0.000501955	0
		69	0.121384	0.0582979	0.00422914	0.000297019	0.114348	0.0987893	0.0070949	0.000498286	0	0.595061	OK			0.0016168	0.000651372	4.07688e-05	2.3054e-06	0.00137077	0.00099341	6.15552e-05	3.48084e-06	0	0.003695	0.00843546		6.70491	3.62776	0.452142	0.0317546	1.05706	1.60386	0.758524	0.0532723	0	11.0086	25.2979		69	0.119893	0.0575817	0.00417718	0.00029337	0.113495	0.098052	0.00704267	0.000494618	0
		70	0.118402	0.0568655	0.00412523	0.000289721	0.112641	0.0973146	0.00699044	0.00049095	0	0.60288	OK			0.00157707	0.000635367	3.97671e-05	2.24876e-06	0.00135031	0.000978582	6.06489e-05	3.42959e-06	0	0.00374355	0.00839097		6.54016	3.53863	0.441032	0.0309744	1.04128	1.57992	0.747355	0.0524879	0	11.1533	25.1251		70	0.116947	0.0561668	0.00407454	0.000286162	0.11179	0.0965787	0.00693827	0.000487285	0
		71	0.115493	0.0554682	0.00402386	0.000282602	0.110938	0.0958428	0.00688609	0.000483621	0	0.610583	OK			0.00153832	0.000619756	3.87899e-05	2.1935e-06	0.00132989	0.000963781	5.97436e-05	3.3784e-06	0	0.00379138	0.00834723		6.37947	3.45168	0.430196	0.0302133	1.02553	1.55603	0.7362	0.0517044	0	11.2958	24.9568		71	0.114074	0.0547868	0.00397443	0.00027913	0.110088	0.0951088	0.00683402	0.000479964	0
		72	0.112655	0.0541053	0.00392499	0.000275658	0.109239	0.0943748	0.00678194	0.000476306	0	0.618168	OK			0.00150052	0.000604528	3.78368e-05	2.13961e-06	0.00130952	0.000949019	5.884e-05	3.3273e-06	0	0.00383848	0.00830421		6.22272	3.36687	0.419625	0.0294709	1.00982	1.5322	0.725065	0.0509224	0	11.4361	24.7928		72	0.111271	0.0534406	0.00387677	0.000272272	0.108392	0.0936433	0.00673001	0.000472659	0
		73	0.109887	0.0527759	0.00382855	0.000268885	0.107545	0.0929118	0.00667807	0.000469011	0	0.625636	OK			0.00146365	0.000589674	3.69072e-05	2.08704e-06	0.00128922	0.000934307	5.79388e-05	3.27634e-06	0	0.00388485	0.00826191		6.06982	3.28414	0.409315	0.0287468	0.994169	1.50844	0.713959	0.0501425	0	11.5743	24.633		73	0.108537	0.0521275	0.00378152	0.000265582	0.106702	0.0921832	0.00662631	0.000465376	0
		74	0.107187	0.0514792	0.00373448	0.000262279	0.105859	0.0914547	0.00657455	0.00046174	0	0.632988	OK			0.00142769	0.000575185	3.60003e-05	2.03576e-06	0.001269	0.000919655	5.70406e-05	3.22555e-06	0	0.0039305	0.00822033		5.92068	3.20345	0.399257	0.0280405	0.978578	1.48479	0.702891	0.0493651	0	11.7103	24.4773		74	0.10587	0.0508467	0.0036886	0.000259056	0.105019	0.0907295	0.00652299	0.00045812	0
		75	0.104553	0.0502143	0.00364272	0.000255834	0.10418	0.0900044	0.00647144	0.000454499	0	0.640224	OK			0.00139261	0.000561053	3.51158e-05	1.98574e-06	0.00124887	0.000905071	5.6146e-05	3.17496e-06	0	0.00397544	0.00817947		5.7752	3.12474	0.389447	0.0273515	0.96306	1.46124	0.691868	0.048591	0	11.8441	24.3256		75	0.103269	0.0495974	0.00359797	0.000252691	0.103345	0.0892831	0.00642013	0.000450895	0
		76	0.101984	0.0489805	0.00355322	0.000249548	0.10251	0.0885618	0.00636881	0.000447292	0	0.647345	OK			0.00135839	0.000547267	3.42529e-05	1.93694e-06	0.00122886	0.000890564	5.52557e-05	3.12461e-06	0	0.00401965	0.0081393		5.6333	3.04796	0.379878	0.0266794	0.947623	1.43782	0.680896	0.0478204	0	11.9759	24.1779		76	0.100731	0.0483787	0.00350957	0.000246482	0.10168	0.0878447	0.00631777	0.000443707	0
		77	0.0994783	0.047777	0.00346591	0.000243416	0.10085	0.0871276	0.00626673	0.000440122	0	0.654351	OK			0.00132502	0.00053382	3.34113e-05	1.88935e-06	0.00120896	0.000876142	5.437e-05	3.07453e-06	0	0.00406316	0.00809984		5.49489	2.97307	0.370544	0.0260239	0.932277	1.41453	0.669983	0.0470539	0	12.1055	24.0339		77	0.0982562	0.04719	0.00342333	0.000240426	0.100025	0.0864151	0.00621599	0.000436559	0
		78	0.097034	0.046603	0.00338075	0.000237435	0.0992005	0.0857026	0.00616525	0.000432995	0	0.661243	OK			0.00129246	0.000520704	3.25904e-05	1.84293e-06	0.00118918	0.000861813	5.34895e-05	3.02474e-06	0	0.00410595	0.00806106		5.35987	2.90002	0.36144	0.0253845	0.91703	1.3914	0.659133	0.0462919	0	12.233	23.8936		78	0.0958419	0.0460305	0.00333922	0.000234518	0.0983816	0.0849951	0.00611483	0.000429454	0
		79	0.0946498	0.045458	0.00329769	0.000231601	0.0975626	0.0842875	0.00606442	0.000425913	0	0.668022	OK			0.0012607	0.00050791	3.17896e-05	1.79765e-06	0.00116955	0.000847583	5.26147e-05	2.97527e-06	0	0.00414805	0.00802297		5.22818	2.82876	0.352559	0.0247608	0.901888	1.36843	0.648353	0.0455348	0	12.3584	23.7569		79	0.093487	0.0448995	0.00325717	0.000228756	0.0967497	0.0835852	0.00601435	0.000422397	0
		80	0.0923242	0.044341	0.00321666	0.000225911	0.0959368	0.082883	0.00596428	0.000418881	0	0.674689	OK			0.00122973	0.00049543	3.10085e-05	1.75348e-06	0.00115006	0.000833459	5.1746e-05	2.92614e-06	0	0.00418945	0.00798555		5.09971	2.75926	0.343896	0.0241524	0.886859	1.34562	0.637648	0.044783	0	12.4818	23.6237		80	0.0911899	0.0437963	0.00317714	0.000223135	0.0951303	0.0821862	0.00591459	0.000415391	0
		81	0.0900557	0.0432515	0.00313762	0.00022036	0.0943239	0.0814895	0.00586489	0.0004119	0	0.681245	OK			0.00119951	0.000483257	3.02466e-05	1.71039e-06	0.00113072	0.000819447	5.08837e-05	2.87738e-06	0	0.00423015	0.00794881		4.97441	2.69146	0.335446	0.0235589	0.871949	1.323	0.627022	0.0440367	0	12.603	23.4939		81	0.0889493	0.0427202	0.00309908	0.000217653	0.0935242	0.0807986	0.00581559	0.000408438	0
		82	0.087843	0.0421888	0.00306053	0.000214946	0.0927245	0.0801077	0.00576629	0.000404976	0	0.687689	OK			0.00117004	0.000471383	2.95034e-05	1.66837e-06	0.00111155	0.000805552	5.00282e-05	2.82901e-06	0	0.00427017	0.00791272		4.85218	2.62533	0.327204	0.0229801	0.857164	1.30057	0.61648	0.0432964	0	12.7223	23.3675		82	0.0867638	0.0416705	0.00302293	0.000212305	0.0919318	0.0794229	0.0057174	0.000401542	0
		83	0.0856846	0.0411522	0.00298533	0.000209664	0.0911392	0.0787381	0.00566852	0.000398109	0	0.694024	OK			0.00114129	0.0004598	2.87785e-05	1.62737e-06	0.00109255	0.000791779	4.91799e-05	2.78104e-06	0	0.00430951	0.00787729		4.73296	2.56082	0.319165	0.0224154	0.842509	1.27833	0.606027	0.0425622	0	12.8394	23.2442		83	0.0846319	0.0406466	0.00294865	0.000207088	0.0903538	0.0780596	0.00562006	0.000394705	0
		84	0.0835792	0.040141	0.00291198	0.000204513	0.0895685	0.0773812	0.0055716	0.000391302	0	0.700251	OK			0.00111325	0.000448503	2.80714e-05	1.58739e-06	0.00107372	0.000778134	4.83391e-05	2.73349e-06	0	0.00434817	0.0078425		4.61667	2.4979	0.311322	0.0218646	0.827989	1.2563	0.595666	0.0418345	0	12.9546	23.1242		84	0.0825524	0.0396479	0.0028762	0.000202	0.0887907	0.0767092	0.00552359	0.00038793	0
		85	0.0815256	0.0391547	0.00284043	0.000199488	0.0880129	0.0760373	0.00547558	0.000384558	0	0.706369	OK			0.00108589	0.000437483	2.73816e-05	1.54838e-06	0.00105507	0.000764619	4.7506e-05	2.68638e-06	0	0.00438616	0.00780835		4.50323	2.43652	0.303673	0.0213274	0.813609	1.23448	0.5854	0.0411135	0	13.0678	23.0072		85	0.080524	0.0386737	0.00280553	0.000197037	0.0872429	0.075372	0.00542803	0.000381219	0
		86	0.0795225	0.0381927	0.00277063	0.000194586	0.0864729	0.0747068	0.00538048	0.00037788	0	0.712382	OK			0.00105921	0.000426733	2.67088e-05	1.51034e-06	0.00103661	0.000751241	4.66809e-05	2.63973e-06	0	0.00442349	0.00777483		4.39259	2.37666	0.296211	0.0208034	0.799373	1.21288	0.575233	0.0403995	0	13.1791	22.8932		86	0.0785455	0.0377235	0.0027366	0.000192195	0.0857109	0.0740485	0.00533341	0.000374574	0
		87	0.0775685	0.0372543	0.00270256	0.000189805	0.0849489	0.0733902	0.00528634	0.000371268	0	0.718288	OK			0.00103319	0.000416248	2.60526e-05	1.47323e-06	0.00101834	0.000738001	4.58641e-05	2.59354e-06	0	0.00446017	0.00774193		4.28466	2.31826	0.288933	0.0202922	0.785285	1.1915	0.565168	0.0396926	0	13.2883	22.7821		87	0.0766156	0.0367966	0.00266936	0.000187473	0.0841951	0.0727389	0.00523976	0.000367996	0
		88	0.0756626	0.0363389	0.00263615	0.000185141	0.0834413	0.0720877	0.00519317	0.000364724	0	0.72409	OK			0.0010078	0.00040602	2.54124e-05	1.43703e-06	0.00100027	0.000724903	4.50558e-05	2.54783e-06	0	0.0044962	0.00770964		4.17938	2.2613	0.281834	0.0197936	0.771348	1.17036	0.555207	0.0389931	0	13.3957	22.6739		88	0.0747331	0.0358924	0.00260377	0.000182867	0.0826958	0.0714436	0.00514709	0.000361488	0
		89	0.0738035	0.035446	0.00257138	0.000180592	0.0819503	0.0707996	0.00510101	0.000358251	0	0.729789	OK			0.000983036	0.000396044	2.4788e-05	1.40172e-06	0.000982394	0.00071195	4.42562e-05	2.50261e-06	0	0.00453159	0.00767796		4.07669	2.20574	0.274909	0.0193073	0.757565	1.14945	0.545354	0.038301	0	13.5011	22.5684		89	0.0728968	0.0350105	0.00253979	0.000178373	0.0812133	0.0701629	0.00505543	0.000355051	0
		90	0.0719901	0.0345751	0.0025082	0.000176155	0.0804764	0.0695262	0.00500986	0.00035185	0	0.735386	OK			0.000958882	0.000386313	2.4179e-05	1.36728e-06	0.000964725	0.000699145	4.34654e-05	2.45789e-06	0	0.00456634	0.00764688		3.97652	2.15154	0.268154	0.0188329	0.74394	1.12877	0.535609	0.0376167	0	13.6046	22.4656		90	0.0711057	0.0341503	0.00247739	0.000173991	0.079748	0.068897	0.00496481	0.000348686	0
		91	0.0702212	0.0337255	0.00244657	0.000171826	0.0790197	0.0682677	0.00491975	0.000345522	0	0.740882	OK			0.000935322	0.000376821	2.35849e-05	1.33368e-06	0.000947263	0.00068649	4.26837e-05	2.41369e-06	0	0.00460047	0.00761638		3.87881	2.09867	0.261565	0.0183701	0.730474	1.10834	0.525976	0.0369401	0	13.7063	22.3655		91	0.0693585	0.0333112	0.00241651	0.000169716	0.0783001	0.0676461	0.00487523	0.000342395	0
		92	0.0684958	0.0328969	0.00238646	0.000167605	0.0775805	0.0670244	0.0048307	0.000339268	0	0.746278	OK			0.00091234	0.000367562	2.30054e-05	1.30091e-06	0.000930011	0.000673987	4.19111e-05	2.37e-06	0	0.00463397	0.00758646		3.78351	2.04711	0.255139	0.0179188	0.71717	1.08816	0.516455	0.0362715	0	13.8061	22.2679		92	0.0676543	0.0324927	0.00235714	0.000165545	0.0768698	0.0664104	0.00478671	0.000336178	0
		93	0.0668128	0.0320886	0.00232782	0.000163486	0.0761591	0.0657964	0.00474272	0.000333089	0	0.751576	OK			0.000889923	0.000358531	2.24401e-05	1.26895e-06	0.000912971	0.000661639	4.11477e-05	2.32683e-06	0	0.00466687	0.00755712		3.69054	1.99681	0.24887	0.0174785	0.70403	1.06822	0.507049	0.0356109	0	13.9042	22.1728		93	0.065992	0.0316943	0.00229922	0.000161478	0.0754574	0.0651901	0.00469927	0.000330037	0
		94	0.0651712	0.0313001	0.00227062	0.000159469	0.0747556	0.0645838	0.00465583	0.000326986	0	0.756776	OK			0.000868057	0.000349721	2.18887e-05	1.23777e-06	0.000896146	0.000649445	4.03938e-05	2.2842e-06	0	0.00469916	0.00752834		3.59986	1.94774	0.242755	0.017049	0.691056	1.04853	0.497759	0.0349584	0	14.0004	22.0801		94	0.0643705	0.0309156	0.00224273	0.00015751	0.0740629	0.0639853	0.00461293	0.000323973	0
		95	0.0635699	0.030531	0.00221483	0.000155551	0.0733701	0.0633869	0.00457002	0.00032096	0	0.761881	OK			0.000846728	0.000341129	2.13509e-05	1.20736e-06	0.000879538	0.000637409	3.96494e-05	2.24211e-06	0	0.00473086	0.00750011		3.51141	1.89989	0.23679	0.0166301	0.678248	1.0291	0.488586	0.0343142	0	14.0948	21.9898		95	0.0627889	0.030156	0.00218762	0.00015364	0.0726865	0.0627963	0.00452768	0.000317986	0
		96	0.0620079	0.0297809	0.00216041	0.000151729	0.0720029	0.0622057	0.00448533	0.000315011	0	0.76689	OK			0.000825923	0.000332747	2.08263e-05	1.17769e-06	0.000863147	0.000625531	3.89146e-05	2.20055e-06	0	0.00476196	0.00747243		3.42513	1.85321	0.230972	0.0162215	0.665609	1.00992	0.479531	0.0336782	0	14.1875	21.9017		96	0.0612461	0.029415	0.00213387	0.000149865	0.0713284	0.061623	0.00444354	0.000312076	0
		97	0.0604843	0.0290491	0.00210733	0.000148001	0.0706539	0.0610403	0.00440174	0.000309141	0	0.771806	OK			0.00080563	0.000324571	2.03146e-05	1.14875e-06	0.000846977	0.000613812	3.81894e-05	2.15955e-06	0	0.00479249	0.00744529		3.34097	1.80767	0.225297	0.0158229	0.653139	0.991002	0.470595	0.0330506	0	14.2784	21.816		97	0.0597412	0.0286922	0.00208144	0.000146183	0.0699887	0.0604655	0.00436051	0.000306245	0
		98	0.0589982	0.0283354	0.00205555	0.000144364	0.0693234	0.0598907	0.00431928	0.00030335	0	0.77663	OK			0.000785835	0.000316596	1.98154e-05	1.12053e-06	0.000831026	0.000602252	3.7474e-05	2.11909e-06	0	0.00482244	0.00741868		3.25888	1.76325	0.219761	0.0154341	0.640839	0.972339	0.461779	0.0324314	0	14.3677	21.7324		98	0.0582734	0.0279873	0.0020303	0.000142591	0.0686673	0.059324	0.00427861	0.000300493	0
		99	0.0575485	0.0276391	0.00200504	0.000140817	0.0680113	0.0587572	0.00423794	0.000297637	0	0.781362	OK			0.000766526	0.000308817	1.93286e-05	1.093e-06	0.000815297	0.000590854	3.67682e-05	2.07918e-06	0	0.00485183	0.00739259		3.17881	1.71993	0.214361	0.0150549	0.62871	0.953935	0.453082	0.0318207	0	14.4552	21.6509		99	0.0568415	0.0272996	0.00198041	0.000139087	0.0673645	0.0581984	0.00419783	0.00029482	0
		100	0.0561345	0.02696	0.00195578	0.000137357	0.0667177	0.0576396	0.00415773	0.000292003	0	0.786005	OK			0.000747692	0.000301229	1.88536e-05	1.06614e-06	0.00079979	0.000579615	3.60723e-05	2.03983e-06	0	0.00488066	0.00736702		3.1007	1.67767	0.209094	0.014685	0.616752	0.935791	0.444507	0.0312184	0	14.5411	21.5715		100	0.0554449	0.0266288	0.00193175	0.00013567	0.0660802	0.0570888	0.00411819	0.000289226	0
		101	0.0547552	0.0262976	0.00190772	0.000133982	0.0654426	0.056538	0.00407864	0.00028645	0	0.79056	OK			0.00072932	0.000293827	1.83904e-05	1.03994e-06	0.000784505	0.000568538	3.53862e-05	2.00103e-06	0	0.00490894	0.00734195		3.02452	1.63645	0.203957	0.0143242	0.604965	0.917907	0.436052	0.0306246	0	14.6254	21.4941		101	0.0540826	0.0259745	0.00188428	0.000132336	0.0648144	0.0559953	0.00403967	0.000283712	0
		102	0.0534099	0.0256514	0.00186085	0.00013069	0.0641861	0.0554525	0.0040007	0.000280975	0	0.795027	OK			0.0007114	0.000286608	1.79385e-05	1.01439e-06	0.000769443	0.000557622	3.47099e-05	1.96279e-06	0	0.00493668	0.00731737		2.9502	1.59624	0.198945	0.0139722	0.59335	0.900283	0.427719	0.0300393	0	14.708	21.4187		102	0.0527537	0.0253363	0.00183799	0.000129085	0.0635671	0.0549177	0.00396229	0.000278278	0
		103	0.0520975	0.0250212	0.00181513	0.000127479	0.0629482	0.054383	0.00392388	0.00027558	0	0.799408	OK			0.000693921	0.000279566	1.74978e-05	9.89468e-07	0.000754602	0.000546867	3.40435e-05	1.9251e-06	0	0.00496388	0.00729329		2.87771	1.55702	0.194057	0.0136289	0.581905	0.882919	0.419506	0.0294626	0	14.7891	21.3453		103	0.0514575	0.0247138	0.00179283	0.000125913	0.0623384	0.0538562	0.00388604	0.000272923	0
		104	0.0508175	0.0244064	0.00177053	0.000124347	0.0617287	0.0533294	0.0038482	0.000270265	0	0.803705	OK			0.00067687	0.000272696	1.70678e-05	9.65156e-07	0.000739984	0.000536273	3.33869e-05	1.88797e-06	0	0.00499056	0.00726969		2.80701	1.51876	0.189289	0.013294	0.570633	0.865815	0.411415	0.0288943	0	14.8685	21.2736		104	0.0508175	0.0244064	0.00177053	0.000124347	0.0617287	0.0533294	0.0038482	0.000270265	0
[truncated: 24 more columns]

## Sheet: Live Results
	Summary						ICER Price Sensitivity
		Morphine	Novel therapy	Incremental, Novel therapy versus Morphine
	Costs	845.313	2126.75	1281.44										Novel Therapy Price Multiplier	Weekly Novel Therapy Cost	ICER
	QALYs	0.505498	0.572495	0.0669976										0	0	-4912.57
	ICER	19126.7												1	2.63273	-906.03
														2	5.26546	3100.51
														3	7.89819	7107.05
	Cost Breakdown													4	10.5309	11113.6
														5	13.1636	15120.1
		Morphine	Novel therapy	Incremental, Novel therapy versus Morphine										6	15.7964	19126.7
1st Line	No AEs	39.0016	1097.58	1058.57										7	18.4291	23133.2
	Tolerable AEs	68.679	578.912	510.233										8	21.0618	27139.7
	Withdrawn - AEs	84.7638	72.1519	-12.6118										9	23.6946	31146.3
	Withdrawn - Other	19.3761	5.06734	-14.3087										10	26.3273	35152.8
2nd Line	No AEs	94.1531	59.7058	-34.4474										11	28.96	39159.3
	Tolerable AEs	142.858	90.591	-52.2666										12	31.5928	43165.9
	Withdrawn - AEs	65.6329	41.2791	-24.3539										13	34.2255	47172.4
	Withdrawn - Other	4.6095	2.89909	-1.71041										14	36.8582	51179
	Subsequent treatment	0	0	0										15	39.4909	55185.5
	Treatment Discontinuation	326.239	178.571	-147.668										16	42.1237	59192
	Total	845.313	2126.75	1281.44										17	44.7564	63198.6
														18	47.3891	67205.1
														19	50.0219	71211.7
	QALY Breakdown
		Morphine	Novel therapy	Incremental, Novel therapy versus Morphine
1st Line	No AEs	0.106169	0.264665	0.158496
	Tolerable AEs	0.0645709	0.103945	0.0393738
	Withdrawn - AEs	0.00764299	0.00650581	-0.00113719
	Withdrawn - Other	0.00140671	0.000367892	-0.00103882
2nd Line	No AEs	0.122096	0.0774251	-0.0446706
	Tolerable AEs	0.0884839	0.0561107	-0.0323732
	Withdrawn - AEs	0.0053262	0.00334985	-0.00197635
	Withdrawn - Other	0.000301187	0.000189428	-0.000111759
	Subsequent treatment	0	0	0
	Treatment Discontinuation	0.109501	0.0599367	-0.0495641
	Total	0.505498	0.572495	0.0669976

## Sheet: Scenarios
	Outcome	Morphine	Novel therapy	Incremental, Novel therapy versus Morphine									Please note, this code resets controls to the base case options column K of the 'Controls' sheet after every Scenario.
	Scenario 1: “Base Case”
	Costs	845.313	2126.75	1281.44
	QALYs	0.505498	0.572495	0.0669976
	ICER	19126.7
	Scenario 2: “3rd-line treatment considered”
	Costs	652.18	2022.08	1369.9		Result	Costs decrease and QALYS increase across both arms; incremental cost of Novel Therapy increases, incremental HRQL benefit of Novel Therapy falls.
	QALYs	0.536291	0.589184	0.0528936		Explanation	Third-line treatment is cheap and effective versus discontinuation in the model. Withdrawal rates are higher in the Control Therapy arm and so there is a greater effect versus Novel Therapy.
	ICER	25899.2
	Scenario 3: “Morphine as 2nd-line treatment on Novel Therapy arm”
	Costs	845.313	2125.49	1280.18		Result	Novel Therapy arm costs and QALYs are reduced, the cost-effectiveness of Novel Therapy versus Control Therapy is diminished.
	QALYs	0.505498	0.553714	0.0482165		Explanation	Morphine is cheaper and less effective than oxycodone in the model. This highlights how treatment pattern is a key value driver and uncertainty and variation around treatment patterns are important to understand.
	ICER	26550.6
	Scenario 4: “Titration and stabilisation”
	Costs	874.29	1867.79	993.499		Result	Control Therapy arm costs increase, while Novel Therapy arm costs decrease.
	QALYs	0.490492	0.560601	0.0701088		Explanation	This scenario proportionally (i) reduces drug doses and (ii) increases withdrawal probabilities across treatments. Due to the Novel Therapy's higher treatment cost and lower withdrawal probability (AEs) at baseline, this leads to greater treatment cost savings and a lower withdrawal cost penalty relative to Control Therapy
	ICER	14170.8
	Scenario 5: "Improvement in analgesic effect"
	Costs	845.313	2126.75	1281.44		Result	Novel Therapy arm QALYs are increased, the ICER versus Control Therapy is reduced.
	QALYs	0.505498	0.590926	0.0854281		Explanation	Novel Therapy arm QALYs are increased, driving down the ICER versus Control Therapy.
	ICER	15000.2
	Scenario 6: “2 year time horizon”
	Costs	1787.01	3390.83	1603.82		Result	Costs and QALYs increase in both arms; incremental QALYs of Novel Therapy versus Control Therapy are doubled, the ICER is greatly reduced
	QALYs	0.863992	0.995641	0.131649		Explanation	After 52 weeks, there are 0.28 on 1L therapy and 0.26 on 2L treatment in the Novel Therapy arm; these figures are 0.03 and 0.26 on the Control Therapy arm. Therefore the relative HRQL benefits of Novel Therapy are felt in year 2, though projecting this far into the future becomes incresingly uncertain. After 104 weeks, 0.05 are left on 1L and 0.12 on 2L on the Novel Therapy; 0 on 1L and 0.05 on 2…
	ICER	12182.5
	Scenario 7: “No assumed HRQL decrement over successive treatment lines”
	Costs	845.313	2126.75	1281.44		Result	QALYs increase in both arms, but incremental QALYs are reduced in comparison to the base case.
	QALYs	0.556896	0.60271	0.0458141		Explanation	Treatment failure is associated with a smaller HRQL reduction, which favours the comparator arm relative to the base case scenario, the model arm with the higher treatment withdrawal rates.
	ICER	27970.4

## Sheet: OWSA
		Please select IWTP threshold for NMB Analysis	20000
		Parameters ranked by magnitude of INB impact
		Parameter Name	INB Lower Bound	INB Upper Bound	INB Difference	ICER Lower Bound	ICER Upper Bound	ICER Difference
		Utility, on 1L Novel therapy, no AE	-421.609	512.462	934.071	29806.8	14286.6	15520.2
		Cycle probability withdraw due to AE, Oxycodone 2nd line, Morphine arm	-291.622	375.019	666.641	25720.9	15400.8	10320
		Utility, treatment discontinuation	293.644	-185.897	479.542	16271.4	23393.7	7122.32
		Cycle probability withdraw due to AE, Morphine 1st line	-148.622	239.259	387.881	22572.3	16813.5	5758.88
		Cycle probability withdraw due to AE, Oxycodone 2nd line, Novel therapy arm	255.435	-123.178	378.612	16636.9	22098.1	5461.23
		Utility, on 1L Morphine, no AE	251.11	-123.588	374.699	16723	22134.8	5411.81
		Cycle probability withdraw due to AE, Novel therapy 1st line	166.975	-48.4169	215.392	17853.8	20857.4	3003.56
		Cycle probability tolerable AE, Novel therapy 1st line	146.917	-34.4651	181.382	17924.9	20547.1	2622.21
		Cycle probability withdraw due to other reason, Oxycodone 2nd line, Morphine arm	-3.98553	170.989	174.974	20062.3	17630.7	2431.53
		Utility, on 1L Novel therapy, tolerable AE	-28.7465	145.056	173.803	20459	17966.3	2492.7
		OWSA Live Results Table
			Total Cost	Total QALY	ICER	INMB
			845.313	0.505498
			2126.75	0.572495	19126.7	58.5117
		One Way Sensitivity Analysis Output
			Lower Bound Results					Upper Bound Results							INMB
			Morphine Total Cost	Novel therapy Total Cost	Morphine Total QALYs	Novel therapy Total QALYs	ICER	Morphine Total Cost	Novel therapy Total Cost	Morphine Total QALYs	Novel therapy Total QALYs	ICER	INMB Difference		Lower Bound	Upper Bound
		Utility, on 1L Novel therapy, no AE	845.31	2126.75	0.505498	0.548489	29806.8	845.31	2126.75	0.505498	0.595193	14286.6	934.071		-421.609	512.462
		Cycle probability withdraw due to AE, Oxycodone 2nd line, Morphine arm	815.62	2126.75	0.52152	0.572495	25720.9	870.95	2126.75	0.490955	0.572495	15400.8	666.641		-291.622	375.019
		Utility, treatment discontinuation	845.31	2126.75	0.479524	0.558278	16271.4	845.31	2126.75	0.532496	0.587273	23393.7	479.542		293.644	-185.897
		Cycle probability withdraw due to AE, Morphine 1st line	822.58	2126.75	0.514718	0.572495	22572.3	864.34	2126.75	0.497412	0.572495	16813.5	387.881		-148.622	239.259
		Cycle probability withdraw due to AE, Oxycodone 2nd line, Novel therapy arm	845.31	2108.93	0.505498	0.581451	16636.9	845.31	2142.6	0.505498	0.564204	22098.1	378.612		255.435	-123.178
		Utility, on 1L Morphine, no AE	845.31	2126.75	0.495868	0.572495	16723	845.31	2126.75	0.514603	0.572495	22134.8	374.699		251.11	-123.588
		Cycle probability withdraw due to AE, Novel therapy 1st line	845.31	2234.35	0.505498	0.583299	17853.8	845.31	2023.13	0.505498	0.561968	20857.4	215.392		166.975	-48.4169
		Cycle probability tolerable AE, Novel therapy 1st line	845.31	2114.37	0.505498	0.576297	17924.9	845.31	2139.77	0.505498	0.568498	20547.1	181.382		146.917	-34.4651
		Cycle probability withdraw due to other reason, Oxycodone 2nd line, Morphine arm	840.22	2126.75	0.508368	0.572495	20062.3	854.38	2126.75	0.500328	0.572495	17630.7	174.974		-3.98553	170.989
		Utility, on 1L Novel therapy, tolerable AE	845.31	2126.75	0.505498	0.568133	20459	845.31	2126.75	0.505498	0.576823	17966.3	173.803		-28.7465	145.056
		Utility, on 2L treatment, no AE	845.31	2126.75	0.494423	0.565473	18035.9	845.31	2126.75	0.515969	0.579135	20286.7	157.654		139.547	-18.1064
		Cycle probability tolerable AE, Morphine 1st line	837.53	2126.75	0.507889	0.572495	19955.1	853.27	2126.75	0.503053	0.572495	18338.7	112.452		2.90797	115.36
		Utility, on 1L Morphine, tolerable AE	845.31	2126.75	0.502788	0.572495	18383	845.31	2126.75	0.508186	0.572495	19926.1	107.967		112.717	4.75
		Cycle probability withdraw due to other reason, Oxycodone 2nd line, Novel therapy arm	845.31	2123.66	0.505498	0.574117	18629.7	845.31	2132.3	0.505498	0.56956	20089.6	99.7651		94.0223	-5.74282
		Cycle probability withdraw due to other reason, Morphine 1st line	840.65	2126.75	0.507493	0.572495	19785.4	850.14	2126.75	0.503413	0.572495	18479.6	91.0854		13.954	105.039
		Treatment discontinuation cost per cycle	784.52	2093.47	0.505498	0.572495	19537.4	912.29	2163.41	0.505498	0.572495	18674.2	57.83		31.0019	88.8319
		Utility, on 2L treatment, tolerable AE	845.31	2126.75	0.501784	0.57014	18746.5	845.31	2126.75	0.509181	0.574831	19519.3	54.1302		85.6882	31.5579
		Cycle probability tolerable AE, Oxycodone 2nd line, Morphine arm	841.23	2126.75	0.506627	0.572495	19516.7	849.42	2126.75	0.504363	0.572495	18747.9	53.4751		31.84	85.3151
		Cycle probability tolerable AE, Oxycodone 2nd line, Novel therapy arm	845.31	2124.16	0.505498	0.573212	18886	845.31	2129.36	0.505498	0.571776	19373.6	33.9169		75.4282	41.5113
		Cycle probability withdraw due to other reason, Novel therapy 1st line	845.31	2133.87	0.505498	0.57323	19024.2	845.31	2118.99	0.505498	0.571693	19241.2	15.854		66.083	50.229
		Cycle probability discontinue after failed 1st line treatment	844.76	2126.4	0.506424	0.573083	19226.9	845.92	2127.14	0.504482	0.571852	19017.9	14.6345		51.5302	66.1647
		Cost: withdrawn due to adverse effects	817.29	2105.61	0.505498	0.572495	19229.5	876.19	2150.04	0.505498	0.572495	19013.4	14.47		51.6319	66.1019
		Comedication cost per cycle, Morphine	839.52	2126.75	0.505498	0.572495	19213.1	851.69	2126.75	0.505498	0.572495	19031.4	12.17		52.7219	64.8919
		Utility, withdrawn from 1L treatment due to other reasons	845.31	2126.75	0.505164	0.572408	19056.6	845.31	2126.75	0.505845	0.572586	19200.1	10.0508		63.4401	53.3893
		Utility, withdrawn from 2L treatment due to AEs	845.31	2126.75	0.505063	0.572222	19080.7	845.31	2126.75	0.505932	0.572769	19172.8	6.44863		61.737	55.2884
		Cost: withdrawn due to other reasons	840.84	2125.27	0.505498	0.572495	19171.2	850.24	2128.39	0.505498	0.572495	19077.6	6.28		55.5219	61.8019
		Utility, withdrawn from 1L treatment due to AEs	845.31	2126.75	0.504874	0.571965	19100.2	845.31	2126.75	0.506121	0.573026	19153.2	3.71052		60.3676	56.6571
		Utility, withdrawn from 2L treatment due to other reasons	845.31	2126.75	0.505426	0.572451	19119.1	845.31	2126.75	0.505572	0.572542	19134.5	1.08129		59.0421	57.9608
		Adverse event cost per cycle	826.32	2107.36	0.505498	0.572495	19120.7	866.24	2148.11	0.505498	0.572495	19133.2	0.83		58.9119	58.0819
		Comedication cost per cycle, Novel therapy	845.31	2126.59	0.505498	0.572495	19124.2	845.31	2126.93	0.505498	0.572495	19129.3	0.34		58.6719	58.3319
		Utility, subsequent (3rd line) treatment	845.31	2126.75	0.505498	0.572495	19126.7	845.31	2126.75	0.505498	0.572495	19126.7	0		58.5119	58.5119
		Cycle probability discontinue after failed 2nd line treatment	845.31	2126.75	0.505498	0.572495	19126.7	845.31	2126.75	0.505498	0.572495	19126.7	0		58.5119	58.5119
		Cycle probability withdraw due to AE, Morphine 1st line, initial 4 weeks	845.31	2126.75	0.505498	0.572495	19126.7	845.31	2126.75	0.505498	0.572495	19126.7	0		58.5119	58.5119
		Cycle probability withdraw due to AE, Novel therapy 1st line, initial 4 weeks	845.31	2126.75	0.505498	0.572495	19126.7	845.31	2126.75	0.505498	0.572495	19126.7	0		58.5119	58.5119
		Cycle probability withdraw due to other reason, Morphine 1st line, initial 4 weeks	845.31	2126.75	0.505498	0.572495	19126.7	845.31	2126.75	0.505498	0.572495	19126.7	0		58.5119	58.5119
		Cycle probability withdraw due to other reason, Novel therapy 1st line, initial 4 weeks	845.31	2126.75	0.505498	0.572495	19126.7	845.31	2126.75	0.505498	0.572495	19126.7	0		58.5119	58.5119
													0		0	0
													0		0	0
													0		0	0
													0		0	0
													0		0	0
													0		0	0
													0		0	0
													0		0	0
													0		0	0
													0		0	0
													0		0	0
													0		0	0
													0		0	0
													0		0	0
													0		0	0
													0		0	0
													0		0	0
													0		0	0
													0		0	0
													0		0	0
													0		0	0
													0		0	0
													0		0	0
													0		0	0
													0		0	0
													0		0	0
													0		0	0
													0		0	0
													0		0	0
													0		0	0
													0		0	0
													0		0	0
													0		0	0
													0		0	0
													0		0	0
													0		0	0
													0		0	0

## Sheet: PSA
		Results from the last PSA
		Morphine		Novel therapy		Mean PSA Incr Cost	Mean PSA Incr QALY	Mean PSA ICER
		Cost	QALYs	Cost	QALYs
		846.08	0.50587	2124.96	0.57433	1278.88	0.0684605	18680.6
		No. of Runs	1000	<--------------------------------------------	Select a value up to 10,000 to set the number of runs before clicking on "Run PSA"										Cost-effectiveness acceptability
															Proportion of runs in which each treatment is the most cost effective
															Threshold	Morphine	Novel therapy		Utility	20000	30000
															0	1	0		0	0	0
															5000	1	0		0.01	200	300
															10000	0.999	0.001		0.02	400	600
															15000	0.878	0.122		0.03	600	900
															20000	0.394	0.606		0.04	800	1200
															25000	0.127	0.873		0.05	1000	1500
															30000	0.025	0.975		0.06	1200	1800
															35000	0.008	0.992		0.07	1400	2100
															40000	0.003	0.997		0.08	1600	2400
															45000	0	1		0.09	1800	2700
															50000	0	1		0.1	2000	3000
															55000	0	1		0.11	2200	3300
															60000	0	1		0.12	2400	3600
															65000	0	1		0.13	2600	3900
															70000	0	1		0.14	2800	4200
															75000	0	1		0.15	3000	4500
															80000	0	1		0.16	3200	4800
															85000	0	1		0.17	3400	5100
															90000	0	1		0.18	3600	5400
															95000	0	1		0.19	3800	5700
															100000	0	1		0.2	4000	6000
		Morphine		Novel therapy		Incremental									Net monetary benefit			Greatest net monetary benefit
		Cost	QALYs	Cost	QALYs	Cost	QALYs								Active Threshold		100000	0	1
	Active Results	845.313	0.505498	2126.75	0.572495	1281.44	0.0669976								Morphine	Novel therapy		Morphine	Novel therapy
	1	864.84	0.50583	2187.36	0.57331	1322.52	0.0674802								49718.1	55143.6		0	1
	2	880.1	0.535499	2170.94	0.620446	1290.84	0.0849468								52669.8	59873.6		0	1
	3	829.34	0.517552	2051.24	0.567708	1221.9	0.0501556								50925.9	54719.5		0	1
	4	884.64	0.500056	2140.85	0.576423	1256.21	0.0763668								49121	55501.4		0	1
	5	871.31	0.509867	2129.81	0.57293	1258.5	0.0630629								50115.4	55163.2		0	1
	6	813.59	0.520321	2099.45	0.591267	1285.86	0.0709452								51218.6	57027.2		0	1
	7	868.18	0.533778	2116.04	0.584973	1247.86	0.0511947								52509.6	56381.2		0	1
	8	877.87	0.491523	2155.31	0.551125	1277.44	0.059602								48274.5	52957.2		0	1
	9	939.51	0.484216	2183.79	0.563703	1244.28	0.0794872								47482.1	54186.5		0	1
	10	874.65	0.531549	2139.7	0.603578	1265.05	0.0720292								52280.2	58218.1		0	1
	11	855.78	0.525517	2160.77	0.591584	1304.99	0.0660674								51695.9	56997.6		0	1
	12	833.19	0.48626	2034.72	0.559388	1201.53	0.0731281								47792.8	53904		0	1
	13	790.13	0.473708	2030.2	0.54034	1240.07	0.066632								46580.7	52003.8		0	1
	14	835.56	0.514672	2077.54	0.549756	1241.98	0.0350847								50631.6	52898.1		0	1
	15	844.57	0.511398	2111.1	0.582881	1266.53	0.0714826								50295.3	56177		0	1
	16	931.29	0.486866	2175.14	0.543346	1243.85	0.0564807								47755.3	52159.5		0	1
	17	894.77	0.500039	2265.39	0.583356	1370.62	0.0833165								49109.2	56070.2		0	1
	18	823.35	0.484482	2109.91	0.528218	1286.56	0.0437353								47624.9	50711.8		0	1
	19	832.53	0.518889	2093.05	0.568758	1260.52	0.0498687								51056.4	54782.7		0	1
	20	823.83	0.499322	2081.26	0.580979	1257.43	0.0816571								49108.4	56016.7		0	1
	21	800.03	0.514128	2121.25	0.577816	1321.22	0.0636881								50612.8	55660.4		0	1
	22	788.74	0.515498	2171.41	0.590694	1382.67	0.0751958								50761.1	56898		0	1
	23	755.01	0.508016	2193.96	0.597212	1438.95	0.0891961								50046.6	57527.3		0	1
	24	813.6	0.512717	2118.29	0.567107	1304.69	0.0543894								50458.1	54592.4		0	1
	25	842.89	0.465801	2176.11	0.535507	1333.22	0.0697065								45737.2	51374.6		0	1
	26	891.16	0.528055	2087.39	0.596956	1196.23	0.0689006								51914.4	57608.2		0	1
	27	771.2	0.508473	2178	0.582918	1406.8	0.0744455								50076.1	56113.8		0	1
	28	822.15	0.513423	2145.89	0.594181	1323.74	0.0807585								50520.1	57272.2		0	1
	29	859.82	0.511302	2072	0.624824	1212.18	0.113522								50270.4	60410.4		0	1
	30	849.83	0.494137	2099.11	0.576059	1249.28	0.0819219								48563.9	55506.8		0	1
	31	836.65	0.493986	2089.96	0.563433	1253.31	0.0694467								48561.9	54253.3		0	1
	32	817.97	0.526027	2111.47	0.58439	1293.5	0.0583626								51784.7	56327.5		0	1
	33	765.5	0.537045	2119.19	0.570324	1353.69	0.033279								52939	54913.2		0	1
	34	918.1	0.480812	2125	0.532704	1206.9	0.0518917								47163.1	51145.4		0	1
	35	902.61	0.493825	2141.93	0.557288	1239.32	0.0634629								48479.9	53586.9		0	1
	36	835.08	0.539188	2077.58	0.580398	1242.5	0.0412103								53083.7	55962.2		0	1
	37	839.3	0.515282	2062.79	0.576125	1223.49	0.0608437								50688.9	55549.7		0	1
	38	778.05	0.511798	2017.87	0.567839	1239.82	0.0560412								50401.7	54766		0	1
	39	854.05	0.50121	2154.86	0.575981	1300.81	0.0747703								49267	55443.2		0	1
	40	933.12	0.527352	2231.3	0.59716	1298.18	0.069808								51802	57484.7		0	1
	41	845.43	0.493744	2096.36	0.558969	1250.93	0.0652253								48528.9	53800.5		0	1
	42	871.38	0.506917	2053.73	0.569446	1182.35	0.0625292								49820.3	54890.9		0	1
	43	786.25	0.492194	2138.01	0.576474	1351.76	0.0842795								48433.2	55509.4		0	1
	44	850.94	0.526727	2009.89	0.58902	1158.95	0.0622927								51821.8	56892.1		0	1
	45	860.49	0.524031	2155.96	0.601964	1295.47	0.0779332								51542.6	58040.5		0	1
	46	1012.04	0.509202	2115.36	0.572676	1103.32	0.063474								49908.2	55152.2		0	1
	47	818.73	0.515545	2056.06	0.583753	1237.33	0.0682077								50735.7	56319.2		0	1
	48	784.2	0.484042	2116.12	0.549845	1331.92	0.0658031								47620	52868.4		0	1
	49	807.47	0.479576	2188.6	0.546003	1381.13	0.0664271								47150.2	52411.7		0	1
	50	888.6	0.521244	2185.28	0.601844	1296.68	0.0805995								51235.8	57999.1		0	1
	51	823.91	0.492274	2153.28	0.55629	1329.37	0.0640153								48403.5	53475.7		0	1
	52	873.43	0.531622	2182.86	0.580875	1309.43	0.0492528								52288.8	55904.6		0	1
	53	816.21	0.523224	2115.23	0.607957	1299.02	0.0847324								51506.2	58680.4		0	1
	54	794.62	0.545131	2179.97	0.597034	1385.35	0.0519024								53718.5	57523.4		0	1
	55	812.14	0.492144	2057.68	0.535687	1245.54	0.0435429								48402.2	51511		0	1
	56	899.03	0.523108	2228.58	0.591118	1329.55	0.06801								51411.7	56883.2		0	1
	57	878.93	0.499107	2199.38	0.586339	1320.45	0.0872316								49031.8	56434.5		0	1
	58	842.54	0.518496	2167.57	0.569833	1325.03	0.0513368								51007.1	54815.7		0	1
	59	833.07	0.490519	1995.8	0.560647	1162.73	0.0701282								48218.8	54068.9		0	1
	60	873.55	0.474239	2026.39	0.528333	1152.84	0.0540939								46550.3	50806.9		0	1
	61	857.99	0.518555	2132.46	0.591052	1274.47	0.0724965								50997.6	56972.7		0	1
	62	820.21	0.49086	2063.16	0.565563	1242.95	0.074703								48265.7	54493.1		0	1
	63	813.97	0.522865	2040.22	0.565837	1226.25	0.0429727								51472.5	54543.5		0	1
	64	877.89	0.503946	2102.99	0.562849	1225.1	0.0589031								49516.8	54182		0	1
	65	782.05	0.510444	2085.85	0.590935	1303.8	0.0804913								50262.3	57007.7		0	1
	66	804.49	0.515426	2091.12	0.574087	1286.63	0.0586615								50738.1	55317.6		0	1
	67	929.5	0.510868	2208.42	0.603442	1278.92	0.0925735								50157.3	58135.8		0	1
	68	851.35	0.493993	2236.48	0.56263	1385.13	0.0686362								48548	54026.5		0	1
	69	833.53	0.492736	2101.25	0.55778	1267.72	0.0650436								48440.1	53676.7		0	1
	70	915.06	0.480733	2245.31	0.56603	1330.25	0.0852962								47158.3	54357.6		0	1
	71	837.48	0.506779	2048.97	0.574674	1211.49	0.0678949								49840.4	55418.4		0	1
	72	810.2	0.526652	2093.78	0.57156	1283.58	0.0449073								51855	55062.2		0	1
	73	952.98	0.477279	2091.31	0.567333	1138.33	0.0900539								46774.9	54642		0	1
	74	797.95	0.515848	2042.71	0.567947	1244.76	0.0520992								50786.9	54752		0	1
	75	844.42	0.495727	2132.33	0.555272	1287.91	0.0595451								48728.3	53394.9		0	1
	76	851.79	0.524443	2078.53	0.572473	1226.74	0.0480303								51592.5	55168.8		0	1
	77	953.15	0.480737	2238.94	0.598315	1285.79	0.117579								47120.5	57592.6		0	1
	78	787.37	0.519948	2133.95	0.582232	1346.58	0.0622838								51207.5	56089.3		0	1
	79	834.23	0.493095	2202.98	0.560001	1368.75	0.0669059								48475.2	53797.1		0	1
	80	847.77	0.49403	2204.38	0.585413	1356.61	0.0913835								48555.2	56336.9		0	1
	81	886	0.516516	2206.04	0.615101	1320.04	0.0985846								50765.6	59304		0	1
	82	836.87	0.490083	2163.82	0.557603	1326.95	0.06752								48171.4	53596.5		0	1
	83	919.32	0.491919	2227.15	0.568209	1307.83	0.0762902								48272.6	54593.8		0	1
	84	840.86	0.506559	2105.93	0.570933	1265.07	0.0643734								49815.1	54987.3		0	1
	85	924.94	0.470938	2160.05	0.564907	1235.11	0.0939695								46168.9	54330.7		0	1
	86	892.09	0.490271	2101.23	0.563186	1209.14	0.0729152								48135	54217.4		0	1
	87	893.7	0.504839	2145.54	0.585869	1251.84	0.0810302								49590.2	56441.4		0	1
	88	909.35	0.505866	2095.21	0.573021	1185.86	0.0671556								49677.2	55206.9		0	1
	89	807.22	0.524971	2089.41	0.60168	1282.19	0.0767088								51689.9	58078.6		0	1
	90	872.61	0.490817	2133.44	0.569925	1260.83	0.0791076								48209.1	54859		0	1
	91	829.12	0.516665	2149.01	0.573876	1319.89	0.0572111								50837.4	55238.6		0	1
	92	840.62	0.516344	2254.77	0.600436	1414.15	0.0840924								50793.8	57788.8		0	1
	93	850.86	0.4873	2025.7	0.534539	1174.84	0.0472391								47879.1	51428.2		0	1
	94	854.96	0.495296	2091.44	0.58922	1236.48	0.0939234								48674.7	56830.5		0	1
	95	852.61	0.514971	2134.22	0.573796	1281.61	0.0588248								50644.5	55245.4		0	1
	96	856.11	0.517528	2126.91	0.586523	1270.8	0.0689953								50896.7	56525.4		0	1
	97	825.28	0.515611	2096.2	0.56571	1270.92	0.0500997								50735.8	54474.8		0	1
	98	893.96	0.481612	2149.08	0.571879	1255.12	0.090267								47267.3	55038.8		0	1
	99	861.92	0.523458	2160.09	0.569374	1298.17	0.0459151								51483.9	54777.3		0	1
	100	792.25	0.511355	2012.56	0.552251	1220.31	0.0408961								50343.2	53212.5		0	1
	101	828.75	0.490786	2132.94	0.547243	1304.19	0.0564567								48249.8	52591.3		0	1
	102	822.77	0.476641	2062.1	0.546049	1239.33	0.0694078								46841.3	52542.8		0	1
	103	819.57	0.495168	2127.44	0.602484	1307.87	0.107316								48697.2	58121		0	1
	104	876.98	0.506241	2105.01	0.57075	1228.03	0.0645092								49747.1	54970		0	1
	105	931.95	0.467405	2187.18	0.5348	1255.23	0.0673956								45808.5	51292.9		0	1
	106	896.01	0.497783	2181.21	0.568334	1285.2	0.0705512								48882.3	54652.2		0	1
	107	800.43	0.509988	2143.27	0.579799	1342.84	0.0698111								50198.4	55836.7		0	1
	108	923.54	0.498226	2153.41	0.565445	1229.87	0.0672187								48899.1	54391.1		0	1
	109	767.52	0.533027	1983.81	0.601189	1216.29	0.0681615								52535.2	58135.1		0	1
	110	804.15	0.511929	2111.87	0.558118	1307.72	0.0461891								50388.7	53699.9		0	1
	111	858.4	0.490475	2213.15	0.585916	1354.75	0.0954409								48189.1	56378.4		0	1
	112	868.41	0.497849	2108.65	0.600066	1240.24	0.102217								48916.5	57897.9		0	1
	113	827.82	0.49945	2094.73	0.56875	1266.91	0.0693001								49117.1	54780.2		0	1
	114	856.02	0.497643	2051.44	0.545978	1195.42	0.0483353								48908.2	52546.3		0	1
	115	840.18	0.483747	2103.66	0.570485	1263.48	0.0867382								47534.5	54944.9		0	1
	116	787.23	0.483911	2137.32	0.553582	1350.09	0.069671								47603.9	53220.9		0	1
	117	876	0.522591	2172.22	0.607246	1296.22	0.0846552								51383.1	58552.4		0	1
	118	817.5	0.465536	2165.2	0.530388	1347.7	0.0648523								45736.1	50873.6		0	1
	119	930.44	0.500894	2237.5	0.583984	1307.06	0.0830899								49158.9	56160.9		0	1
	120	778.3	0.534542	2083.1	0.588543	1304.8	0.0540009								52675.9	56771.2		0	1
	121	876	0.513033	2061.87	0.559538	1185.87	0.0465048								50427.3	53892		0	1
	122	863.7	0.507689	2122.88	0.579958	1259.18	0.0722693								49905.2	55873		0	1
	123	759.24	0.510371	2076.19	0.567545	1316.95	0.0571745								50277.8	54678.3		0	1
	124	777.18	0.495804	2184.55	0.574389	1407.37	0.0785853								48803.2	55254.4		0	1
	125	884.71	0.51792	2217.42	0.603078	1332.71	0.0851576								50907.3	58090.4		0	1
	126	816.98	0.519699	2085.87	0.579608	1268.89	0.0599096								51152.9	55875		0	1
	127	801.67	0.469853	2089.65	0.519586	1287.98	0.0497325								46183.7	49868.9		0	1
	128	744.75	0.531506	2034.43	0.580247	1289.68	0.0487408								52405.9	55990.3		0	1
	129	925.47	0.532351	2107.04	0.612431	1181.57	0.0800807								52309.6	59136.1		0	1
	130	840.07	0.497595	2141.83	0.577078	1301.76	0.0794828								48919.5	55566		0	1
	131	805.93	0.523531	2147.03	0.574339	1341.1	0.0508078								51547.1	55286.8		0	1
	132	801.19	0.529745	2073.96	0.593502	1272.77	0.0637573								52173.3	57276.2		0	1
	133	882.76	0.506256	2061.44	0.558687	1178.68	0.052431								49742.8	53807.3		0	1
	134	923.15	0.493419	2121.51	0.584934	1198.36	0.0915149								48418.8	56371.9		0	1
	135	848.11	0.489993	2113.35	0.558597	1265.24	0.0686035								48151.2	53746.3		0	1
	136	877.55	0.480901	2104.42	0.591333	1226.87	0.110432								47212.6	57028.9		0	1
	137	856.73	0.492638	2070.16	0.537778	1213.43	0.0451396								48407.1	51707.6		0	1
	138	840.27	0.490719	2089.27	0.595279	1249	0.10456								48231.6	57438.6		0	1
	139	839.78	0.515251	2185.45	0.564789	1345.67	0.0495379								50685.3	54293.4		0	1
	140	867.88	0.471418	2194.48	0.54541	1326.6	0.0739928								46273.9	52346.5		0	1
	141	796.74	0.495625	2092.67	0.551878	1295.93	0.0562531								48765.7	53095.1		0	1
	142	824.52	0.516085	2123.58	0.587688	1299.06	0.0716036								50783.9	56645.2		0	1
	143	884.64	0.515242	2101.97	0.576536	1217.33	0.0612945								50639.6	55551.7		0	1
	144	857.08	0.512336	2109.18	0.572297	1252.1	0.0599609								50376.5	55120.5		0	1
	145	792.89	0.51021	2138.46	0.567614	1345.57	0.057404								50228.1	54623		0	1
	146	767.27	0.542373	2121.74	0.607024	1354.47	0.0646507								53470	58580.6		0	1
	147	808.28	0.516512	2088.26	0.582202	1279.98	0.06569								50842.9	56131.9		0	1
	148	928.76	0.508658	2124.4	0.549567	1195.64	0.0409087								49937.1	52832.3		0	1
	149	854.04	0.511841	2054.44	0.581644	1200.4	0.0698027								50330.1	56109.9		0	1
	150	895.15	0.489217	2123.19	0.581882	1228.04	0.0926654								48026.5	56065		0	1
	151	758.52	0.478424	2069.13	0.541629	1310.61	0.0632059								47083.8	52093.8		0	1
	152	841.52	0.523187	2097.8	0.602531	1256.28	0.0793445								51477.1	58155.3		0	1
	153	809.7	0.502273	2113.8	0.561954	1304.1	0.0596804								49417.6	54081.6		0	1
	154	839.59	0.521894	2045.93	0.573503	1206.34	0.0516093								51349.8	55304.4		0	1
	155	923.65	0.503283	2078.74	0.585599	1155.09	0.0823162								49404.7	56481.2		0	1
	156	855.32	0.476073	2080.14	0.533861	1224.82	0.0577871								46752	51305.9		0	1
	157	891.78	0.494486	2141.8	0.568239	1250.02	0.0737538								48556.8	54682.1		0	1
	158	837.79	0.499727	2064.27	0.580007	1226.48	0.0802799								49134.9	55936.4		0	1
	159	854.56	0.460665	2083.77	0.537268	1229.21	0.0766036								45211.9	51643.1		0	1
	160	844.22	0.494434	2122.8	0.609082	1278.58	0.114648								48599.2	58785.4		0	1
	161	850.07	0.502878	2138.98	0.568708	1288.91	0.0658302								49437.7	54731.8		0	1
	162	878.62	0.483922	2107.27	0.558046	1228.65	0.0741247								47513.5	53697.4		0	1
	163	829.28	0.542366	2149.16	0.579706	1319.88	0.0373398								53407.3	55821.4		0	1
	164	777.53	0.498021	2000.86	0.535474	1223.33	0.0374524								49024.6	51546.5		0	1
	165	839.09	0.466939	2162.13	0.552943	1323.04	0.0860045								45854.8	53132.2		0	1
	166	799.84	0.459949	2133.03	0.547248	1333.19	0.0872992								45195	52591.7		0	1
	167	918.49	0.492873	2199.44	0.581209	1280.95	0.0883366								48368.8	55921.5		0	1
	168	792.15	0.499141	2190.08	0.547052	1397.93	0.047911								49122	52515.1		0	1
	169	901.75	0.514847	2104.42	0.585545	1202.67	0.0706984								50582.9	56450.1		0	1
	170	810.15	0.518355	2152.51	0.601704	1342.36	0.0833488								51025.4	58017.9		0	1
	171	842.26	0.509398	2203.05	0.593154	1360.79	0.0837556								50097.5	57112.3		0	1
	172	863.94	0.527822	2102.3	0.591741	1238.36	0.0639191								51918.3	57071.8		0	1
	173	870.76	0.526468	2192.04	0.614622	1321.28	0.0881537								51776.1	59270.2		0	1
	174	839.56	0.542971	2180.83	0.610764	1341.27	0.0677926								53457.6	58895.6		0	1
	175	852.62	0.512931	2069.97	0.563446	1217.35	0.0505145								50440.5	54274.6		0	1
	176	890.87	0.532042	2149.4	0.566365	1258.53	0.0343235								52313.3	54487.1		0	1
	177	834.5	0.487917	2123.2	0.580516	1288.7	0.0925994								47957.2	55928.4		0	1
	178	820.15	0.501721	2163.54	0.586417	1343.39	0.0846954								49352	56478.1		0	1
	179	969.9	0.517418	2149.4	0.588904	1179.5	0.0714853								50771.9	56741		0	1
	180	824.86	0.500952	2055.55	0.555223	1230.69	0.0542707								49270.4	53466.7		0	1
	181	873	0.538064	2148.88	0.578763	1275.88	0.0406991								52933.4	55727.4		0	1
	182	925.38	0.466871	2162.28	0.565767	1236.9	0.0988952								45761.8	54414.4		0	1
	183	829.86	0.519588	2186.78	0.600505	1356.92	0.0809177								51128.9	57863.7		0	1
	184	788.92	0.522219	1956.62	0.567611	1167.7	0.0453923								51433	54804.5		0	1
	185	830.74	0.479595	2182.18	0.565003	1351.44	0.0854088								47128.7	54318.2		0	1
	186	841.4	0.524124	2058.03	0.582074	1216.63	0.0579501								51571	56149.3		0	1
	187	837.12	0.523661	2175.76	0.574835	1338.64	0.0511737								51529	55307.7		0	1
	188	829.36	0.503651	2111.12	0.555253	1281.76	0.0516013								49535.8	53414.2		0	1
	189	868.4	0.530947	2186.13	0.598464	1317.73	0.0675169								52226.3	57660.3		0	1
	190	882.64	0.500766	2188.42	0.578744	1305.78	0.0779783								49194	55686		0	1
	191	855.64	0.525436	2162.19	0.569869	1306.55	0.044433								51688	54824.7		0	1
	192	863.66	0.474302	2048.15	0.559455	1184.49	0.0851528								46566.6	53897.4		0	1
	193	794.47	0.511159	2127.9	0.59086	1333.43	0.0797019								50321.4	56958.1		0	1
	194	825.33	0.536932	2135.06	0.598183	1309.73	0.0612509								52867.9	57683.3		0	1
	195	933.92	0.507432	2243.06	0.569815	1309.14	0.0623829								49809.3	54738.4		0	1
	196	827.5	0.495197	2029.02	0.552703	1201.52	0.0575059								48692.2	53241.2		0	1
	197	884.57	0.494227	2040.99	0.567624	1156.42	0.073397								48538.1	54721.4		0	1
	198	882.87	0.491168	2151.29	0.595733	1268.42	0.104565								48233.9	57422		0	1
	199	838.04	0.508378	2122.2	0.574202	1284.16	0.065824								49999.7	55298		0	1
	200	832.74	0.497326	2252.16	0.585023	1419.42	0.0876967								48899.9	56250.1		0	1
	201	875.88	0.490672	2093.15	0.555943	1217.27	0.0652715								48191.3	53501.2		0	1
	202	875.9	0.5064	2169.19	0.602506	1293.29	0.0961062								49764.1	58081.4		0	1
	203	844.85	0.516417	2083.37	0.577654	1238.52	0.061237								50796.9	55682.1		0	1
	204	831.24	0.464101	2197.69	0.546385	1366.45	0.0822835								45578.9	52440.8		0	1
	205	924.35	0.501404	2140.6	0.564522	1216.25	0.0631182								49216	54311.6		0	1
	206	798.88	0.5163	2061.88	0.564791	1263	0.0484912								50831.1	54417.2		0	1
	207	919.83	0.482641	2151.08	0.559997	1231.25	0.0773564								47344.2	53848.6		0	1
	208	868.18	0.50008	2151.11	0.562607	1282.93	0.0625277								49139.8	54109.6		0	1
	209	812.6	0.510776	2098.31	0.55479	1285.71	0.0440139								50265	53380.7		0	1
	210	832.72	0.534109	2152.14	0.59288	1319.42	0.0587705								52578.2	57135.8		0	1
	211	798.64	0.540182	2095.96	0.604662	1297.32	0.0644801								53219.6	58370.3		0	1
	212	881.05	0.524467	2085.23	0.585933	1204.18	0.0614662								51565.6	56508		0	1
	213	954.81	0.517985	2066.95	0.61298	1112.14	0.0949945								50843.7	59231		0	1
	214	795.41	0.502517	2106.25	0.576281	1310.84	0.0737648								49456.3	55521.9		0	1
	215	841.37	0.500689	2262.34	0.586464	1420.97	0.0857747								49227.5	56384		0	1
	216	889.98	0.517024	2227.81	0.604895	1337.83	0.0878705								50812.4	58261.7		0	1
	217	771.48	0.50656	2061.7	0.595685	1290.22	0.0891248								49884.5	57506.8		0	1
	218	782.89	0.493822	2030.97	0.559568	1248.08	0.0657456								48599.3	53925.8		0	1
	219	799.32	0.483698	2108.21	0.542637	1308.89	0.0589389								47570.5	52155.5		0	1
	220	777.14	0.504046	2121.55	0.55103	1344.41	0.0469839								49627.5	52981.5		0	1
	221	814.89	0.513679	2088.93	0.590746	1274.04	0.0770672								50553	56985.7		0	1
	222	855.64	0.531742	2253.51	0.601113	1397.87	0.0693717								52318.5	57857.8		0	1
	223	736.53	0.520652	2125.58	0.571023	1389.05	0.0503711								51328.6	54976.7		0	1
	224	843.72	0.509927	2032.94	0.553853	1189.22	0.0439258								50149	53352.3		0	1
	225	852.2	0.519253	2146.19	0.589767	1293.99	0.070514								51073.1	56830.5		0	1
	226	854.54	0.500092	2116.03	0.562782	1261.49	0.0626903								49154.7	54162.2		0	1
	227	774.88	0.502446	2009.05	0.549136	1234.17	0.0466899								49469.7	52904.5		0	1
	228	839.04	0.462652	2120.96	0.543597	1281.92	0.0809454								45426.1	52238.7		0	1
	229	920.56	0.50967	2144.66	0.577811	1224.1	0.0681407								50046.4	55636.4		0	1
	230	960.92	0.471769	2271.77	0.565642	1310.85	0.0938726								46216	54292.4		0	1
	231	840.14	0.478628	2127.86	0.56592	1287.72	0.0872921								47022.6	54464.1		0	1
	232	785.72	0.482953	2112.55	0.536949	1326.83	0.053996								47509.6	51582.3		0	1
	233	790.62	0.502039	2048.53	0.548117	1257.91	0.0460781								49413.3	52763.1		0	1
	234	805.23	0.501339	2123.45	0.568561	1318.22	0.0672215								49328.7	54732.6		0	1
	235	865.04	0.468371	2263.39	0.544999	1398.35	0.0766279								45972.1	52236.5		0	1
	236	896.96	0.511218	2168.85	0.582566	1271.89	0.0713482								50224.9	56087.8		0	1
	237	806.09	0.519535	2136.49	0.596206	1330.4	0.0766706								51147.4	57484.1		0	1
	238	880.29	0.480044	2141.56	0.536847	1261.27	0.0568037								47124.1	51543.2		0	1
	239	839.17	0.485533	2095.01	0.574881	1255.84	0.089348								47714.2	55393.1		0	1
	240	863.32	0.560382	2175.43	0.600249	1312.11	0.0398673								55174.9	57849.5		0	1
	241	805.89	0.518452	2113.24	0.582375	1307.35	0.063923								51039.3	56124.3		0	1
	242	867.48	0.503409	2219.54	0.593546	1352.06	0.0901376								49473.4	57135.1		0	1
	243	835.31	0.4924	2078.82	0.593235	1243.51	0.100834								48404.7	57244.7		0	1
	244	809.91	0.512009	2117.38	0.566227	1307.47	0.0542181								50391	54505.3		0	1
	245	949.16	0.467763	2189.43	0.544498	1240.27	0.0767354								45827.1	52260.4		0	1
	246	849.37	0.490724	2196.89	0.576235	1347.52	0.0855107								48223	55426.6		0	1
	247	820.18	0.49249	2072	0.547648	1251.82	0.0551583								48428.8	52692.8		0	1
	248	871.32	0.536171	2152.99	0.606369	1281.67	0.0701979								52745.8	58483.9		0	1
	249	854.42	0.537721	2089.77	0.606762	1235.35	0.0690414								52917.6	58586.4		0	1
	250	814.94	0.500276	2062.99	0.565669	1248.05	0.065393								49212.7	54503.9		0	1
	251	819.92	0.512114	2161.48	0.591546	1341.56	0.0794321								50391.5	56993.1		0	1
	252	899.99	0.486012	2194.46	0.552028	1294.47	0.0660163								47701.2	53008.4		0	1
	253	763.97	0.481801	1995.37	0.557323	1231.4	0.0755221								47416.1	53736.9		0	1
	254	814.13	0.487661	2099.51	0.542275	1285.38	0.0546133								47952	52128		0	1
	255	814.87	0.516287	2133.51	0.585619	1318.64	0.0693315								50813.8	56428.4		0	1
	256	908.94	0.502836	2180.55	0.583	1271.61	0.0801635								49374.7	56119.4		0	1
	257	822.06	0.53548	2145.7	0.583531	1323.64	0.0480511								52725.9	56207.4		0	1
	258	804.1	0.481032	2076.03	0.561546	1271.93	0.0805141								47299.1	54078.6		0	1
	259	777.14	0.498088	2022.03	0.550299	1244.89	0.0522108								49031.7	53007.9		0	1
	260	820.36	0.5305	2120.14	0.602687	1299.78	0.0721865								52229.6	58148.5		0	1
	261	866.82	0.533796	1997.6	0.589452	1130.78	0.055656								52512.8	56947.6		0	1
	262	833.33	0.502459	2089.72	0.553717	1256.39	0.0512581								49412.5	53282		0	1
	263	883.59	0.490322	2203.94	0.560795	1320.35	0.0704732								48148.6	53875.5		0	1
	264	867.34	0.475898	2145.44	0.55014	1278.1	0.0742419								46722.5	52868.6		0	1
	265	826.25	0.515856	2178.95	0.602889	1352.7	0.0870332								50759.3	58109.9		0	1
	266	789.74	0.486982	2018.29	0.561169	1228.55	0.0741869								47908.5	54098.6		0	1
	267	836.83	0.497569	2074.33	0.577329	1237.5	0.0797609								48920	55658.6		0	1
	268	804.08	0.527636	2100.47	0.568484	1296.39	0.0408477								51959.6	54747.9		0	1
	269	902.4	0.497874	2140.9	0.598236	1238.5	0.100362								48885	57682.7		0	1
	270	863.7	0.533573	2142.64	0.601779	1278.94	0.0682053								52493.6	58035.2		0	1
	271	904.73	0.50347	2131.43	0.574938	1226.7	0.0714682								49442.2	55362.4		0	1
	272	867.65	0.479303	2116.61	0.579795	1248.96	0.100492								47062.7	55862.9		0	1
	273	886.05	0.48715	2164.25	0.556906	1278.2	0.0697561								47828.9	53526.3		0	1
	274	857.47	0.484558	2041.89	0.571245	1184.42	0.0866868								47598.3	55082.6		0	1
	275	797.14	0.514448	2106.06	0.590777	1308.92	0.0763295								50647.7	56971.7		0	1
	276	863.03	0.509014	2200.45	0.601753	1337.42	0.0927386								50038.4	57974.8		0	1
	277	824.34	0.518799	2142.53	0.577128	1318.19	0.0583295								51055.5	55570.3		0	1
	278	825.83	0.527201	2147.69	0.586109	1321.86	0.0589085								51894.2	56463.2		0	1
	279	806.34	0.488631	2170.75	0.566894	1364.41	0.078263								48056.8	54518.7		0	1
	280	886.94	0.507044	2110.26	0.560455	1223.32	0.0534116								49817.4	53935.3		0	1
	281	891.92	0.51256	2201.46	0.591815	1309.54	0.0792553								50364.1	56980.1		0	1
	282	838.04	0.495611	2175.07	0.547163	1337.03	0.0515511								48723.1	52541.2		0	1
	283	824.95	0.513761	2068.64	0.578787	1243.69	0.0650268								50551.1	55810.1		0	1
	284	824.08	0.519243	2056.65	0.574324	1232.57	0.0550812								51100.2	55375.8		0	1
	285	829.25	0.519357	2098.48	0.574937	1269.23	0.0555799								51106.4	55395.2		0	1
	286	855.81	0.520182	2163.84	0.582173	1308.03	0.0619905								51162.4	56053.4		0	1
	287	842.7	0.492784	2175.35	0.574871	1332.65	0.0820868								48435.7	55311.8		0	1
	288	810.42	0.463967	2146.8	0.552778	1336.38	0.0888108								45586.3	53131		0	1
	289	870.55	0.502964	2166.9	0.567415	1296.35	0.0644512								49425.8	54574.6		0	1
	290	856.99	0.517088	2120.96	0.562573	1263.97	0.0454841								50851.9	54136.3		0	1
	291	867.52	0.505708	2182.47	0.569838	1314.95	0.0641298								49703.3	54801.3		0	1
	292	825.95	0.522775	2104.62	0.603757	1278.67	0.0809822								51451.5	58271.1		0	1
	293	915.88	0.49785	2172.21	0.575363	1256.33	0.0775127								48869.1	55364.1		0	1
	294	892.47	0.519663	2180	0.588818	1287.53	0.069155								51073.8	56701.8		0	1
	295	799.68	0.522616	2109.95	0.596845	1310.27	0.0742283								51461.9	57574.5		0	1
	296	855.38	0.513659	2146.35	0.580567	1290.97	0.0669081								50510.5	55910.4		0	1
	297	851.34	0.49995	2115.5	0.572639	1264.16	0.0726885								49143.7	55148.4		0	1
	298	851.76	0.486138	2184.02	0.572189	1332.26	0.0860513								47762	55034.9		0	1
	299	730.87	0.486984	2013.46	0.552307	1282.59	0.0653233								47967.5	53217.3		0	1
	300	859.7	0.498112	2024.53	0.570068	1164.83	0.0719553								48951.5	54982.2		0	1
	301	813.88	0.52154	2096.41	0.579244	1282.53	0.0577041								51340.1	55828		0	1
	302	838.11	0.498802	2132.91	0.571335	1294.8	0.0725334								49042.1	55000.6		0	1
	303	812.65	0.531178	2127.75	0.596088	1315.1	0.0649105								52305.1	57481.1		0	1
	304	868.98	0.492784	2193.23	0.545107	1324.25	0.0523237								48409.4	52317.5		0	1
	305	810.52	0.51184	2089.51	0.580802	1278.99	0.0689618								50373.5	55990.7		0	1
	306	937.28	0.495261	2104.72	0.563935	1167.44	0.0686742								48588.8	54288.8		0	1
	307	870.45	0.503459	2120.32	0.572358	1249.87	0.0688989								49475.4	55115.4		0	1
	308	849.11	0.49403	2197.1	0.578459	1347.99	0.0844288								48553.9	55648.8		0	1
	309	792.39	0.499383	2080.49	0.567502	1288.1	0.0681192								49145.9	54669.7		0	1
	310	869.31	0.513194	2134.11	0.572261	1264.8	0.0590674								50450.1	55092		0	1
	311	793	0.524814	2097.48	0.583302	1304.48	0.0584886								51688.4	56232.7		0	1
	312	815.24	0.512222	2094.43	0.566561	1279.19	0.0543399								50406.9	54561.7		0	1
	313	957.44	0.510657	2256.7	0.580185	1299.26	0.0695273								50108.3	55761.8		0	1
	314	892.29	0.489608	2105.15	0.557191	1212.86	0.0675838								48068.5	53614		0	1
	315	834.44	0.519662	2146.24	0.60287	1311.8	0.0832082								51131.7	58140.8		0	1
	316	838.47	0.539955	2090.91	0.591404	1252.44	0.0514493								53157	57049.5		0	1
	317	847.19	0.53092	2180.67	0.591945	1333.48	0.0610256								52244.8	57013.9		0	1
	318	804.56	0.472485	2063.34	0.530454	1258.78	0.0579683								46444	50982		0	1
	319	754.08	0.522326	2147.56	0.590722	1393.48	0.0683967								51478.5	56924.7		0	1
	320	861.37	0.549583	2073.17	0.604015	1211.8	0.054432								54097	58328.4		0	1
	321	842.21	0.504506	2161.28	0.569399	1319.07	0.0648929								49608.4	54778.6		0	1
	322	831.41	0.5078	2035.55	0.571207	1204.14	0.0634076								49948.6	55085.2		0	1
	323	835.39	0.531639	2154.45	0.604019	1319.06	0.0723804								52328.5	58247.5		0	1
	324	843.34	0.515464	2024.81	0.576458	1181.47	0.0609936								50703.1	55620.9		0	1
	325	848.4	0.531105	2148.75	0.608059	1300.35	0.0769546								52262.1	58657.2		0	1
	326	833.83	0.481173	2046.11	0.531513	1212.28	0.0503401								47283.4	51105.2		0	1
	327	819.08	0.5097	2172.2	0.591427	1353.12	0.0817269								50150.9	56970.5		0	1
	328	891.47	0.477276	2124.58	0.547745	1233.11	0.0704695								46836.1	52649.9		0	1
	329	814.71	0.50117	2180.93	0.60739	1366.22	0.106219								49302.3	58558		0	1
	330	856.6	0.483725	2131.81	0.560727	1275.21	0.0770017								47515.9	53940.9		0	1
	331	825.29	0.499658	2182.95	0.569755	1357.66	0.070097								49140.5	54792.6		0	1
	332	844.15	0.510327	2233.78	0.583028	1389.63	0.0727017								50188.5	56069.1		0	1
	333	809.95	0.501091	2089.79	0.582386	1279.84	0.0812956								49299.1	56148.8		0	1
	334	769.79	0.525948	2065.65	0.595795	1295.86	0.0698467								51825	57513.8		0	1
	335	837.4	0.518672	2173.09	0.572866	1335.69	0.0541946								51029.8	55113.5		0	1
	336	930.39	0.546348	2214.3	0.619031	1283.91	0.0726833								53704.4	59688.8		0	1
	337	849.86	0.519316	2089.75	0.58545	1239.89	0.0661341								51081.8	56455.3		0	1
	338	886.64	0.511308	2170.07	0.580905	1283.43	0.069597								50244.1	55920.4		0	1
	339	843	0.487031	2194.45	0.540958	1351.45	0.0539272								47860.1	51901.4		0	1
	340	823.27	0.510583	2071.54	0.570902	1248.27	0.0603193								50235	55018.7		0	1
	341	857.94	0.510433	2132.38	0.573784	1274.44	0.0633512								50185.4	55246		0	1
	342	908.48	0.521425	2062.37	0.593899	1153.89	0.072474								51234	57327.5		0	1
	343	815.12	0.484735	1998.8	0.545895	1183.68	0.0611602								47658.4	52590.7		0	1
	344	825.31	0.526675	2089.35	0.565406	1264.04	0.0387306								51842.2	54451.2		0	1
	345	915.86	0.490854	2115.99	0.577975	1200.13	0.0871214								48169.5	55681.5		0	1
	346	866.14	0.503246	2055.62	0.564109	1189.48	0.0608626								49458.5	54355.3		0	1
	347	817.97	0.50614	1964.97	0.56431	1147	0.0581705								49796	54466.1		0	1
	348	825.83	0.49537	2031.46	0.564265	1205.63	0.0688949								48711.2	54395.1		0	1
	349	804.92	0.485318	2204.71	0.573267	1399.79	0.0879495								47726.9	55122		0	1
	350	792.24	0.481009	2054.89	0.547618	1262.65	0.0666085								47308.7	52706.9		0	1
	351	870.86	0.500833	2147.33	0.577895	1276.47	0.0770624								49212.4	55642.2		0	1
	352	892.21	0.516751	2118.25	0.567737	1226.04	0.0509864								50782.8	54655.4		0	1
	353	843.5	0.513982	2285.4	0.566506	1441.9	0.0525238								50554.7	54365.2		0	1
	354	903.08	0.483858	2298.62	0.595051	1395.54	0.111192								47482.8	57206.5		0	1
	355	821.84	0.532027	2026.63	0.591593	1204.79	0.0595661								52380.9	57132.7		0	1
	356	797.32	0.522232	2182.8	0.554041	1385.48	0.0318095								51425.9	53221.3		0	1
	357	816.65	0.483807	2031.02	0.548148	1214.37	0.0643409								47564	52783.7		0	1
	358	871.29	0.456571	2111.29	0.539261	1240	0.08269								44785.8	51814.8		0	1
	359	838.72	0.503572	2157.87	0.552404	1319.15	0.0488318								49518.5	53082.5		0	1
	360	821.9	0.504998	2209.69	0.567654	1387.79	0.0626557								49677.9	54555.7		0	1
	361	872.05	0.526423	2069.81	0.574032	1197.76	0.0476095								51770.2	55333.4		0	1
	362	830.72	0.488188	2113.69	0.571823	1282.97	0.0836347								47988.1	55068.6		0	1
	363	880.97	0.513233	2011.56	0.571772	1130.59	0.0585396								50442.3	55165.7		0	1
	364	902.68	0.482676	2163.73	0.571202	1261.05	0.0885258								47364.9	54956.4		0	1
	365	819.15	0.502704	2131.73	0.59217	1312.58	0.0894666								49451.2	57085.3		0	1
	366	810.78	0.489553	2155.18	0.56794	1344.4	0.0783871								48144.5	54638.9		0	1
	367	876.99	0.512616	2169.01	0.581439	1292.02	0.0688223								50384.6	55974.8		0	1
	368	753.53	0.521472	2007.29	0.575808	1253.76	0.0543361								51393.7	55573.5		0	1
	369	791.53	0.510585	2025.64	0.565892	1234.11	0.0553064								50267	54563.5		0	1
	370	765.53	0.532946	2141.28	0.587536	1375.75	0.0545898								52529.1	56612.3		0	1
	371	815.52	0.502647	2043.04	0.588576	1227.52	0.0859288								49449.2	56814.5		0	1
	372	829.61	0.52032	2168.04	0.595623	1338.43	0.0753031								51202.4	57394.3		0	1
	373	786.26	0.510496	2058.37	0.561494	1272.11	0.0509977								50263.4	54091		0	1
	374	862.95	0.514189	2162.29	0.582536	1299.34	0.0683469								50555.9	56091.3		0	1
	375	777.98	0.514565	2145.71	0.601141	1367.73	0.0865764								50678.5	57968.4		0	1
	376	843.17	0.518077	2181.44	0.600214	1338.27	0.0821364								50964.6	57839.9		0	1
	377	766.18	0.515237	2174.09	0.59024	1407.91	0.075003								50757.5	56849.9		0	1
	378	881.43	0.50057	2165.86	0.574156	1284.43	0.0735858								49175.6	55249.7		0	1
	379	788.74	0.505956	1992.23	0.581744	1203.49	0.0757885								49806.8	56182.2		0	1
	380	846.52	0.517187	2176.74	0.58306	1330.22	0.0658725								50872.2	56129.3		0	1
	381	821.71	0.501948	2007.38	0.552481	1185.67	0.0505326								49373.1	53240.7		0	1
	382	857.29	0.476811	2080.44	0.575046	1223.15	0.0982348								46823.8	55424.2		0	1
	383	800.86	0.532584	2117.65	0.600027	1316.79	0.067443								52457.5	57885		0	1
	384	843.4	0.474427	2044.69	0.533756	1201.29	0.059329								46599.3	51330.9		0	1
	385	844.43	0.45362	2123.13	0.544786	1278.7	0.0911661								44517.5	52355.4		0	1
	386	818.61	0.515422	2093.43	0.574243	1274.82	0.0588211								50723.6	55330.9		0	1
	387	819.97	0.508375	2200.28	0.58046	1380.31	0.0720849								50017.5	55845.7		0	1
	388	819.46	0.540488	2062.73	0.602545	1243.27	0.0620572								53229.3	58191.8		0	1
	389	846.13	0.488363	2053.28	0.560925	1207.15	0.0725619								47990.1	54039.2		0	1
	390	823.72	0.48833	2201.09	0.537782	1377.37	0.0494518								48009.3	51577.1		0	1
	391	980.57	0.514943	2221.34	0.587298	1240.77	0.0723558								50513.7	56508.5		0	1
	392	859.6	0.476133	2134.69	0.539199	1275.09	0.0630657								46753.7	51785.2		0	1
	393	860.77	0.514957	2103.58	0.584152	1242.81	0.0691951								50634.9	56311.6		0	1
	394	848.76	0.506004	2110.48	0.562931	1261.72	0.0569277								49751.6	54182.6		0	1
	395	876.96	0.493439	2136.51	0.566795	1259.55	0.0733561								48466.9	54543		0	1
	396	941.61	0.495203	2077.1	0.57503	1135.49	0.0798269								48578.7	55425.9		0	1
	397	868.13	0.507403	2185.16	0.567518	1317.03	0.0601147								49872.2	54566.6		0	1
	398	879	0.488077	2179.92	0.578556	1300.92	0.0904789								47928.7	55675.7		0	1
	399	860.18	0.547859	2178.44	0.594686	1318.26	0.0468271								53925.7	57290.2		0	1
	400	896.02	0.51012	2216.15	0.603461	1320.13	0.0933411								50116	58130		0	1
	401	872.96	0.49995	2172.82	0.567495	1299.86	0.067545								49122	54576.6		0	1
	402	888.55	0.509698	2165.36	0.554565	1276.81	0.0448671								50081.2	53291.1		0	1
	403	826.42	0.484593	2083.79	0.573891	1257.37	0.0892979								47632.8	55305.3		0	1
	404	800.84	0.524176	2067.04	0.572733	1266.2	0.0485572								51616.8	55206.3		0	1
	405	778.68	0.478791	2007.52	0.529245	1228.84	0.0504542								47100.4	50917		0	1
	406	838.5	0.487094	2173.73	0.556193	1335.23	0.0690994								47870.9	53445.6		0	1
	407	862.38	0.482219	2141.58	0.531878	1279.2	0.0496596								47359.5	51046.3		0	1
	408	838.32	0.502508	2080.99	0.577828	1242.67	0.0753206								49412.5	55701.8		0	1
	409	868.64	0.494829	2134.31	0.593018	1265.67	0.0981891								48614.3	57167.5		0	1
	410	876.89	0.541896	2202.47	0.600731	1325.58	0.0588354								53312.7	57870.7		0	1
	411	818.04	0.475002	2161.15	0.553462	1343.11	0.0784602								46682.1	53185		0	1
	412	825.33	0.490149	1966.47	0.551079	1141.14	0.0609301								48189.6	53141.4		0	1
	413	863.43	0.479348	2126.66	0.541123	1263.23	0.0617748								47071.4	51985.7		0	1
	414	833.33	0.501357	2089.25	0.577176	1255.92	0.0758188								49302.4	55628.3		0	1
	415	812.64	0.494185	2080.6	0.553227	1267.96	0.0590417								48605.9	53242.1		0	1
	416	854.97	0.507792	2129.8	0.574712	1274.83	0.0669202								49924.2	55341.4		0	1
	417	838.73	0.52805	2100.32	0.580228	1261.59	0.0521776								51966.3	55922.4		0	1
	418	842.27	0.498986	2001.94	0.54372	1159.67	0.044734								49056.3	52370		0	1
	419	865.3	0.529287	2198.23	0.605026	1332.93	0.0757392								52063.4	58304.4		0	1
	420	911.9	0.50292	2177.87	0.587965	1265.97	0.085045								49380.1	56618.7		0	1
	421	833.22	0.487831	2176.02	0.574067	1342.8	0.0862361								47949.9	55230.7		0	1
	422	856.11	0.495895	2010.38	0.556905	1154.27	0.0610101								48733.4	53680.1		0	1
	423	923.69	0.493003	2099.81	0.56625	1176.12	0.073247								48376.6	54525.2		0	1
	424	795.2	0.535396	2020.12	0.57806	1224.92	0.0426639								52744.4	55785.9		0	1
	425	801.71	0.511084	2139	0.574222	1337.29	0.0631383								50306.7	55283.2		0	1
	426	829.14	0.535873	2146.28	0.604772	1317.14	0.0688992								52758.2	58331		0	1
	427	822.41	0.482885	2176.74	0.558756	1354.33	0.0758712								47466	53698.8		0	1
	428	900.32	0.455759	2212.51	0.556201	1312.19	0.100442								44675.6	53407.6		0	1
	429	851.47	0.488686	2177.41	0.553646	1325.94	0.06496								48017.1	53187.2		0	1
	430	841.75	0.505561	2167.57	0.589598	1325.82	0.0840366								49714.4	56792.2		0	1
	431	884	0.475758	2099.5	0.555879	1215.5	0.0801205								46691.8	53488.4		0	1
	432	873.93	0.535719	2103.6	0.617744	1229.67	0.0820248								52698	59670.8		0	1
	433	832.59	0.488616	2101.17	0.565219	1268.58	0.0766031								48029	54420.7		0	1
	434	866.94	0.509502	2182.51	0.588418	1315.57	0.0789166								50083.2	56659.3		0	1
	435	850.86	0.479635	2063.23	0.556445	1212.37	0.0768099								47112.6	53581.3		0	1
	436	767.92	0.509497	2105.62	0.57494	1337.7	0.0654437								50181.7	55388.4		0	1
	437	819.55	0.502362	2167.3	0.581664	1347.75	0.0793023								49416.7	55999.1		0	1
	438	814.61	0.509782	2082.46	0.57836	1267.85	0.0685778								50163.6	55753.5		0	1
	439	804.97	0.53117	2000.09	0.583421	1195.12	0.0522503								52312.1	56342		0	1
	440	852.58	0.52381	2137.98	0.600575	1285.4	0.0767642								51528.5	57919.5		0	1
	441	873.78	0.49168	2139.72	0.566639	1265.94	0.0749586								48294.2	54524.2		0	1
	442	912.06	0.485484	2052.22	0.557329	1140.16	0.071845								47636.4	53680.7		0	1
	443	908.65	0.496549	2151.34	0.572127	1242.69	0.0755777								48746.2	55061.3		0	1
	444	847.7	0.476448	2212.41	0.584731	1364.71	0.108283								46797.1	56260.7		0	1
	445	847.03	0.508465	2123.65	0.57012	1276.62	0.0616554								49999.5	54888.4		0	1
	446	809.68	0.534358	2075.19	0.620562	1265.51	0.0862034								52626.1	59981		0	1
	447	855.17	0.516354	2172.29	0.582609	1317.12	0.0662545								50780.3	56088.6		0	1
	448	796.34	0.54408	2087.6	0.603799	1291.26	0.0597191								53611.7	58292.3		0	1
	449	841.31	0.534745	2148.27	0.601462	1306.96	0.0667169								52633.2	57997.9		0	1
	450	855.04	0.485979	2208.02	0.588279	1352.98	0.102301								47742.9	56619.9		0	1
	451	824.32	0.485199	2063.2	0.544199	1238.88	0.0589998								47695.6	52356.7		0	1
	452	818.36	0.513444	2155.01	0.610395	1336.65	0.096951								50526.1	58884.5		0	1
	453	808.89	0.508989	2030.06	0.58238	1221.17	0.0733908								50090	56208		0	1
	454	768.18	0.508585	2100.22	0.56071	1332.04	0.0521245								50090.3	53970.7		0	1
	455	810.72	0.519151	2073.52	0.568036	1262.8	0.0488854								51104.4	54730.1		0	1
	456	809.12	0.504101	2109.42	0.577004	1300.3	0.0729036								49601	55591		0	1
	457	819.1	0.500788	2106.18	0.544823	1287.08	0.0440348								49259.7	52376.1		0	1
	458	939.36	0.501717	2105.93	0.578213	1166.57	0.0764967								49232.3	55715.4		0	1
	459	788.88	0.516575	2077.83	0.58208	1288.95	0.0655043								50868.6	56130.1		0	1
	460	805.84	0.479146	2038.47	0.537342	1232.63	0.0581957								47108.8	51695.7		0	1
	461	884.83	0.494124	2160.67	0.556311	1275.84	0.0621871								48527.5	53470.4		0	1
	462	802.93	0.533592	2090.9	0.581009	1287.97	0.0474166								52556.3	56010		0	1
	463	846.63	0.502625	2164.55	0.574454	1317.92	0.0718299								49415.8	55280.9		0	1
	464	779.04	0.512141	2078.34	0.579613	1299.3	0.067472								50435	55882.9		0	1
	465	870.58	0.515911	2039.49	0.580812	1168.91	0.0649012								50720.5	56041.7		0	1
	466	843.69	0.532783	2131.37	0.607983	1287.68	0.0752001								52434.6	58667		0	1
	467	841.17	0.512344	2121.81	0.586725	1280.64	0.0743816								50393.2	56550.7		0	1
	468	814.33	0.508572	2193.2	0.570388	1378.87	0.0618157								50042.9	54845.6		0	1
	469	875.71	0.506526	2135.77	0.572142	1260.06	0.0656155								49776.9	55078.4		0	1
	470	906.2	0.494441	2173.12	0.571114	1266.92	0.0766739								48537.9	54938.3		0	1
	471	808.39	0.500459	2184.2	0.545452	1375.81	0.0449932								49237.5	52361		0	1
	472	844.29	0.507516	2108.69	0.56604	1264.4	0.0585249								49907.3	54495.4		0	1
	473	898.63	0.49534	2141.48	0.570169	1242.85	0.0748282								48635.4	54875.4		0	1
	474	773.04	0.51706	2108.34	0.566792	1335.3	0.0497319								50933	54570.9		0	1
	475	825.12	0.49593	2032.81	0.547761	1207.69	0.0518313								48767.9	52743.3		0	1
	476	879.99	0.485309	2112.1	0.563917	1232.11	0.0786078								47650.9	54279.6		0	1
	477	810.84	0.489567	2154.68	0.557657	1343.84	0.0680902								48145.9	53611.1		0	1
	478	814.38	0.501093	2207.1	0.570418	1392.72	0.0693247								49295	54834.7		0	1
	479	771.85	0.534144	2138.77	0.591834	1366.92	0.0576897								52642.5	57044.6		0	1
	480	919.08	0.526098	2181.17	0.585998	1262.09	0.0599001								51690.7	56418.6		0	1
	481	795.67	0.483754	2088.75	0.548541	1293.08	0.0647863								47579.8	52765.3		0	1
	482	870.13	0.45459	2061.16	0.545882	1191.03	0.091292								44588.9	52527		0	1
	483	816.01	0.497903	2077.77	0.55616	1261.76	0.0582569								48974.3	53538.2		0	1
	484	834.05	0.541844	2106.91	0.582496	1272.86	0.0406519								53350.4	56142.7		0	1
	485	842.78	0.536499	2227.8	0.612501	1385.02	0.076002								52807.1	59022.3		0	1
	486	805.83	0.503666	2083.49	0.547076	1277.66	0.0434099								49560.8	52624.1		0	1
	487	922.46	0.535727	2160.23	0.597774	1237.77	0.0620466								52650.3	57617.1		0	1
	488	912.74	0.479315	2205.91	0.55449	1293.17	0.0751752								47018.7	53243.1		0	1
	489	875.23	0.514888	2175.97	0.583374	1300.74	0.0684856								50613.6	56161.4		0	1
	490	800.54	0.513079	2006.21	0.58819	1205.67	0.0751113								50507.3	56812.8		0	1
	491	769.81	0.523194	2126.05	0.580982	1356.24	0.0577886								51549.6	55972.2		0	1
	492	857.63	0.494222	2166.45	0.56903	1308.82	0.0748077								48564.6	54736.5		0	1
	493	949.53	0.525798	2213.84	0.619003	1264.31	0.0932044								51630.3	59686.4		0	1
	494	742	0.51008	1980.63	0.549969	1238.63	0.0398891								50266	53016.3		0	1
	495	785.18	0.502411	1997.64	0.548874	1212.46	0.0464631								49455.9	52889.8		0	1
	496	810.39	0.508928	2099.93	0.573193	1289.54	0.0642658								50082.4	55219.4		0	1
	497	824.82	0.520795	2116.52	0.577572	1291.7	0.0567772								51254.7	55640.7		0	1
	498	918.96	0.471859	2113.26	0.536337	1194.3	0.0644786								46266.9	51520.5		0	1
	499	817.2	0.48	2086.16	0.570688	1268.96	0.090688								47182.8	54982.6		0	1
	500	820.21	0.518852	2123.92	0.58111	1303.71	0.0622581								51064.9	55987		0	1
	501	872.67	0.530761	2160.81	0.603696	1288.14	0.0729349								52203.4	58208.8		0	1
	502	818.75	0.520428	2226.92	0.571446	1408.17	0.0510186								51224	54917.7		0	1
	503	797.13	0.486048	2156.71	0.58317	1359.58	0.0971217								47807.7	56160.3		0	1
	504	752.84	0.51667	2047.64	0.580837	1294.8	0.0641673								50914.2	56036.1		0	1
	505	898.75	0.468933	2127.53	0.533342	1228.78	0.0644088								45994.6	51206.7		0	1
	506	908.05	0.504467	2141.82	0.587112	1233.77	0.0826457								49538.6	56569.4		0	1
	507	904.63	0.504209	2142.12	0.563669	1237.49	0.0594603								49516.2	54224.8		0	1
	508	935.3	0.494118	2058.1	0.566147	1122.8	0.072029								48476.5	54556.6		0	1
	509	808.86	0.486729	2136.43	0.569924	1327.57	0.0831946								47864	54855.9		0	1
	510	877.54	0.51514	2190.95	0.585564	1313.41	0.0704243								50636.5	56365.5		0	1
	511	856.09	0.484706	2098.66	0.537788	1242.57	0.0530818								47614.5	51680.1		0	1
	512	872.98	0.523439	2206.3	0.594646	1333.32	0.0712069								51470.9	57258.3		0	1
	513	862.81	0.497693	2108.68	0.576817	1245.87	0.0791232								48906.5	55573		0	1
	514	798.01	0.501796	2014.77	0.560827	1216.76	0.0590311								49381.6	54068		0	1
	515	822.93	0.469834	2150.39	0.531006	1327.46	0.0611727								46160.4	50950.3		0	1
	516	849.41	0.522498	2083.29	0.590666	1233.88	0.0681681								51400.4	56983.4		0	1
	517	826.21	0.547198	2086.3	0.601086	1260.09	0.0538877								53893.6	58022.3		0	1
	518	833.77	0.482096	2191.35	0.559604	1357.58	0.0775081								47375.8	53769		0	1
	519	844.04	0.5	2184.66	0.595798	1340.62	0.0957979								49156	57395.2		0	1
	520	883.2	0.483423	2168.61	0.55543	1285.41	0.0720071								47459.1	53374.4		0	1
	521	784.37	0.531634	2017.04	0.584418	1232.67	0.0527841								52379	56424.7		0	1
	522	847.08	0.474353	2098.84	0.55102	1251.76	0.0766663								46588.3	53003.1		0	1
	523	872.02	0.53288	2235.51	0.609919	1363.49	0.0770393								52416	58756.4		0	1
	524	862.77	0.469106	2111.76	0.537266	1248.99	0.0681602								46047.8	51614.8		0	1
	525	778.38	0.513969	2043.79	0.57611	1265.41	0.062141								50618.5	55567.2		0	1
	526	896.57	0.500672	2078.4	0.557765	1181.83	0.057093								49170.7	53698.1		0	1
	527	936.11	0.483029	2192.84	0.565355	1256.73	0.0823266								47366.8	54342.7		0	1
	528	854.54	0.473755	2126.81	0.549412	1272.27	0.0756575								46521	52814.4		0	1
	529	839.28	0.517088	2226.85	0.591652	1387.57	0.0745641								50869.6	56938.4		0	1
	530	818.38	0.499615	2049.71	0.54785	1231.33	0.0482356								49143.1	52735.3		0	1
	531	867.92	0.515628	2141.43	0.572228	1273.51	0.0565999								50694.9	55081.4		0	1
	532	873.25	0.507394	2160.03	0.58013	1286.78	0.0727359								49866.2	55853		0	1
	533	889.83	0.50157	2195.04	0.573121	1305.21	0.0715511								49267.2	55117.1		0	1
	534	949.81	0.502368	2247.45	0.577529	1297.64	0.0751611								49287	55505.5		0	1
	535	890.69	0.46913	2179.15	0.560295	1288.46	0.0911652								46022.3	53850.4		0	1
	536	824.2	0.476763	2201.85	0.536997	1377.65	0.0602345								46852.1	51497.9		0	1
	537	802.36	0.524691	2108.32	0.59171	1305.96	0.0670196								51666.7	57062.7		0	1
	538	875.07	0.497249	2084.48	0.57693	1209.41	0.0796809								48849.9	55608.6		0	1
	539	850.4	0.496232	2094.24	0.552335	1243.84	0.0561022								48772.8	53139.2		0	1
	540	822.23	0.500664	2127.36	0.589514	1305.13	0.0888494								49244.2	56824		0	1
	541	887.49	0.500676	2103.78	0.564235	1216.29	0.0635593								49180.1	54319.7		0	1
	542	751.93	0.502204	2080.36	0.553467	1328.43	0.0512633								49468.5	53266.4		0	1
	543	855.9	0.50557	2129.17	0.585726	1273.27	0.0801561								49701.1	56443.4		0	1
	544	838.23	0.518911	2158.11	0.572713	1319.88	0.0538013								51052.9	55113.2		0	1
	545	795.18	0.535011	2055.96	0.578196	1260.78	0.0431855								52705.9	55763.6		0	1
	546	853.7	0.514228	2063.14	0.571461	1209.44	0.0572329								50569.1	55083		0	1
	547	792.3	0.509887	2069.8	0.590371	1277.5	0.080484								50196.4	56967.3		0	1
	548	813.76	0.537329	2139.54	0.602097	1325.78	0.064768								52919.1	58070.2		0	1
	549	773.39	0.53106	2107.16	0.605257	1333.77	0.0741971								52332.6	58418.5		0	1
	550	894.9	0.501455	2202.02	0.598617	1307.12	0.0971614								49250.6	57659.6		0	1
	551	811.19	0.506312	2040.39	0.59503	1229.2	0.0887184								49820	57462.6		0	1
	552	822.95	0.51399	2093.71	0.569333	1270.76	0.0553429								50576.1	54839.6		0	1
	553	821.82	0.53971	2050.33	0.582491	1228.51	0.0427809								53149.2	56198.8		0	1
	554	839.37	0.545677	2119.36	0.604925	1279.99	0.0592483								53728.3	58373.2		0	1
	555	852.87	0.511431	2152.97	0.563614	1300.1	0.0521829								50290.3	54208.5		0	1
	556	822.99	0.501502	2213.75	0.54961	1390.76	0.0481081								49327.2	52747.2		0	1
	557	835.57	0.514191	2164.11	0.577218	1328.54	0.063027								50583.6	55557.7		0	1
	558	919.42	0.535233	2124.4	0.607532	1204.98	0.0722995								52603.8	58628.8		0	1
	559	768.1	0.52195	2217.3	0.584034	1449.2	0.0620839								51426.9	56186.1		0	1
	560	784.61	0.519686	2150.45	0.576575	1365.84	0.0568892								51184	55507		0	1
	561	885.11	0.502644	2125.43	0.575939	1240.32	0.0732949								49379.3	55468.4		0	1
	562	840.42	0.518484	2256.96	0.591015	1416.54	0.0725312								51008	56844.6		0	1
	563	832.34	0.511543	2123.58	0.581245	1291.24	0.0697027								50321.9	56001		0	1
	564	813.02	0.51134	2131.42	0.612628	1318.4	0.101288								50321	59131.4		0	1
	565	811.75	0.483316	2041.56	0.54591	1229.81	0.0625942								47519.8	52549.5		0	1
	566	843.86	0.518214	2069.09	0.575344	1225.23	0.05713								50977.5	55465.3		0	1
	567	786.57	0.515056	2086.27	0.576209	1299.7	0.0611527								50719	55534.6		0	1
	568	920.12	0.500874	2252.03	0.577828	1331.91	0.0769535								49167.3	55530.7		0	1
	569	823.28	0.480581	2148.74	0.587855	1325.46	0.107273								47234.9	56636.7		0	1
	570	807.52	0.4806	2110.97	0.535946	1303.45	0.0553465								47252.4	51483.6		0	1
	571	839.71	0.515153	2162.56	0.574249	1322.85	0.0590965								50675.6	55262.4		0	1
	572	845.12	0.494712	2161.08	0.568627	1315.96	0.0739156								48626.1	54701.6		0	1
	573	810.37	0.509655	2085.17	0.565451	1274.8	0.0557961								50155.1	54459.9		0	1
	574	841.34	0.537859	2145.39	0.608859	1304.05	0.0709998								52944.6	58740.5		0	1
	575	911.43	0.479893	2171.61	0.549971	1260.18	0.0700781								47077.9	52825.5		0	1
	576	846.07	0.501434	2088.74	0.575788	1242.67	0.0743539								49297.3	55490		0	1
	577	864.45	0.521628	2137.62	0.598506	1273.17	0.0768781								51298.3	57713		0	1
	578	871.63	0.510494	2103.61	0.582377	1231.98	0.071883								50177.7	56134.1		0	1
	579	894.14	0.507472	2210.95	0.565665	1316.81	0.0581938								49853	54355.6		0	1
	580	867.05	0.481146	2144.43	0.57021	1277.38	0.0890633								47247.6	54876.5		0	1
	581	797.59	0.495715	2101.44	0.546397	1303.85	0.0506819								48773.9	52538.2		0	1
	582	816.2	0.50204	2199.85	0.567672	1383.65	0.065632								49387.8	54567.3		0	1
	583	805.9	0.50224	2148.05	0.537401	1342.15	0.0351608								49418.1	51592.1		0	1
	584	835.23	0.493132	2075.28	0.546986	1240.05	0.0538531								48478	52623.3		0	1
	585	857.1	0.489545	2042.71	0.547991	1185.61	0.058446								48097.4	52756.4		0	1
	586	876.06	0.531738	2216.89	0.620828	1340.83	0.0890896								52297.8	59865.9		0	1
	587	813.74	0.49692	2145.19	0.576526	1331.45	0.0796061								48878.2	55507.4		0	1
	588	788.5	0.51235	2135.24	0.556207	1346.74	0.0438576								50446.5	53485.5		0	1
	589	812.56	0.47651	2156.66	0.572214	1344.1	0.0957044								46838.4	55064.8		0	1
	590	879.54	0.517577	2231.74	0.591688	1352.2	0.0741105								50878.2	56937.1		0	1
	591	782.6	0.503625	2084.77	0.568116	1302.17	0.0644915								49579.9	54726.8		0	1
	592	784.19	0.523021	2159.03	0.589803	1374.84	0.0667818								51517.9	56821.3		0	1
	593	915.82	0.508628	2225.66	0.579735	1309.84	0.0711076								49947	55747.9		0	1
	594	874.51	0.525788	2167.77	0.592329	1293.26	0.06654								51704.3	57065.1		0	1
	595	814.92	0.546007	2214.91	0.601301	1399.99	0.0552939								53785.8	57915.2		0	1
	596	878.04	0.52746	2097.82	0.582702	1219.78	0.0552423								51868	56172.4		0	1
	597	788.18	0.51201	2194.31	0.576256	1406.13	0.064246								50412.9	55431.3		0	1
	598	828.34	0.53541	2113.04	0.583121	1284.7	0.0477108								52712.7	56199.1		0	1
	599	777.49	0.464066	2051.42	0.532354	1273.93	0.0682888								45629.1	51184		0	1
	600	856.86	0.509816	2004.24	0.577128	1147.38	0.0673115								50124.7	55708.5		0	1
	601	847.93	0.490422	2154.7	0.576306	1306.77	0.0858839								48194.2	55475.9		0	1
	602	847.57	0.464073	2051.16	0.530183	1203.59	0.06611								45559.7	50967.1		0	1
	603	866.28	0.481822	2056.51	0.540319	1190.23	0.0584972								47315.9	51975.4		0	1
	604	862.79	0.511126	2107.41	0.578211	1244.62	0.0670848								50249.8	55713.6		0	1
	605	908.85	0.46509	2122.34	0.532036	1213.49	0.0669464								45600.1	51081.3		0	1
	606	840.21	0.515355	2161.15	0.597765	1320.94	0.0824099								50695.2	57615.3		0	1
	607	833.54	0.526966	2154.21	0.575313	1320.67	0.0483466								51863.1	55377.1		0	1
	608	793.75	0.515495	2105.51	0.562966	1311.76	0.0474704								50755.8	54191		0	1
	609	809.88	0.47075	2074.58	0.518115	1264.7	0.0473649								46265.1	49736.9		0	1
	610	839.21	0.49761	2134.99	0.574461	1295.78	0.076851								48921.8	55311.1		0	1
	611	874.44	0.513792	2221.9	0.585818	1347.46	0.072026								50504.7	56359.9		0	1
	612	865.74	0.467388	2066.25	0.547454	1200.51	0.0800654								45873.1	52679.1		0	1
	613	793.67	0.515824	2103.32	0.618894	1309.65	0.10307								50788.8	59786.1		0	1
	614	785.88	0.489887	2042.09	0.557394	1256.21	0.067507								48202.8	53697.3		0	1
	615	824.52	0.476287	2089.44	0.550258	1264.92	0.0739709								46804.2	52936.4		0	1
	616	852.52	0.486916	2088.89	0.55673	1236.37	0.0698139								47839.1	53584.1		0	1
	617	865.29	0.498818	2119.15	0.566738	1253.86	0.0679196								49016.5	54554.6		0	1
	618	881.6	0.497123	2129.08	0.551251	1247.48	0.0541273								48830.7	52996		0	1
	619	841.42	0.523869	2123.34	0.583934	1281.92	0.0600656								51545.4	56270.1		0	1
	620	770.98	0.490865	2027.86	0.580357	1256.88	0.0894926								48315.5	56007.9		0	1
	621	888.19	0.503626	2056.68	0.544107	1168.49	0.0404804								49474.4	52354		0	1
	622	909.47	0.470896	2242.31	0.567743	1332.84	0.0968462								46180.2	54532		0	1
	623	800.66	0.528151	2063.76	0.578797	1263.1	0.0506462								52014.5	55816		0	1
	624	899.12	0.494622	2179.06	0.560064	1279.94	0.0654411								48563.1	53827.3		0	1
	625	882.06	0.530165	2150.06	0.614106	1268	0.0839416								52134.4	59260.6		0	1
	626	901.05	0.49772	2027.5	0.561536	1126.45	0.063816								48871	54126.1		0	1
	627	847.61	0.491685	2138.25	0.537141	1290.64	0.0454567								48320.8	51575.9		0	1
	628	831.56	0.518396	2130.18	0.590801	1298.62	0.0724047								51008.1	56949.9		0	1
	629	829.02	0.478142	2148.54	0.556172	1319.52	0.0780295								46985.2	53468.7		0	1
	630	878.64	0.502513	2027.95	0.568266	1149.31	0.0657528								49372.7	54798.6		0	1
	631	844.04	0.511245	2210.23	0.574484	1366.19	0.0632384								50280.5	55238.1		0	1
	632	842.44	0.511433	2114.73	0.561138	1272.29	0.0497056								50300.8	53999.1		0	1
	633	838.43	0.535681	2127.3	0.595799	1288.87	0.0601185								52729.6	57452.6		0	1
	634	860.17	0.504494	2184.03	0.584424	1323.86	0.0799301								49589.3	56258.4		0	1
	635	807.75	0.516076	2104.59	0.589523	1296.84	0.0734474								50799.8	56847.7		0	1
	636	879.23	0.516253	2127.28	0.597523	1248.05	0.0812697								50746.1	57625		0	1
	637	843.7	0.532166	2056.75	0.596344	1213.05	0.0641778								52372.9	57577.6		0	1
	638	874.31	0.484734	2166.87	0.556143	1292.56	0.0714086								47599.1	53447.4		0	1
	639	893.44	0.538421	2100.17	0.599958	1206.73	0.0615375								52948.6	57895.6		0	1
	640	877.57	0.516225	2082.07	0.573868	1204.5	0.0576423								50745	55304.7		0	1
	641	849.5	0.529388	2071.57	0.577325	1222.07	0.0479378								52089.3	55661		0	1
	642	835.69	0.490381	2184.83	0.572399	1349.14	0.0820187								48202.4	55055.1		0	1
	643	819.13	0.514812	2211.76	0.572977	1392.63	0.0581649								50662.1	55085.9		0	1
	644	831.92	0.527197	2127.78	0.578837	1295.86	0.0516397								51887.8	55755.9		0	1
	645	773.4	0.501783	2046	0.56148	1272.6	0.059697								49404.9	54102		0	1
	646	879.24	0.500446	2145.78	0.570997	1266.54	0.0705514								49165.4	54953.9		0	1
	647	809.96	0.488949	2097.65	0.559038	1287.69	0.0700892								48085	53806.2		0	1
	648	847.84	0.496356	2119.55	0.568978	1271.71	0.0726227								48787.7	54778.3		0	1
	649	869.07	0.5169	2152.56	0.576271	1283.49	0.0593716								50820.9	55474.6		0	1
	650	914.43	0.494454	2067.93	0.566786	1153.5	0.0723318								48531	54610.7		0	1
	651	866.24	0.519588	2144.73	0.574671	1278.49	0.0550824								51092.6	55322.4		0	1
	652	822.24	0.511645	2258.19	0.593983	1435.95	0.0823377								50342.3	57140.1		0	1
	653	892.2	0.503462	2124.14	0.562282	1231.94	0.0588204								49454	54104.1		0	1
	654	913.54	0.489722	2217.5	0.559601	1303.96	0.0698791								48058.7	53742.6		0	1
	655	830.14	0.485214	2165.08	0.575264	1334.94	0.0900499								47691.3	55361.3		0	1
	656	900.29	0.50865	2127.81	0.570299	1227.52	0.0616492								49964.7	54902.1		0	1
	657	850.39	0.527002	2110.12	0.595806	1259.73	0.0688033								51849.9	57470.5		0	1
	658	866.52	0.497613	2204.76	0.570567	1338.24	0.0729531								48894.8	54851.9		0	1
	659	866.32	0.509775	2127.04	0.576802	1260.72	0.0670269								50111.2	55553.2		0	1
	660	924.36	0.522269	2166.11	0.583501	1241.75	0.0612317								51302.6	56184		0	1
	661	849.47	0.519546	2034.39	0.581269	1184.92	0.0617234								51105.1	56092.6		0	1
	662	793.45	0.512764	2128.76	0.595901	1335.31	0.0831369								50482.9	57461.3		0	1
	663	819.4	0.52303	2077.4	0.570488	1258	0.047458								51483.6	54971.4		0	1
	664	811.56	0.497338	2100.7	0.539681	1289.14	0.0423426								48922.3	51867.4		0	1
	665	884.78	0.502141	2182.57	0.597583	1297.79	0.0954415								49329.4	57575.7		0	1
	666	835.7	0.493789	2104.03	0.561736	1268.33	0.0679471								48543.2	54069.6		0	1
	667	818.88	0.485439	2093.63	0.560335	1274.75	0.0748959								47725	53939.8		0	1
	668	869.96	0.498371	2171.41	0.562081	1301.45	0.0637103								48967.1	54036.7		0	1
	669	833.53	0.521462	2195.3	0.60299	1361.77	0.0815282								51312.7	58103.7		0	1
	670	852.55	0.513365	2094.4	0.574634	1241.85	0.0612688								50484	55369		0	1
	671	864.63	0.514076	2082.33	0.606488	1217.7	0.0924127								50542.9	58566.5		0	1
	672	901.6	0.499325	2157.77	0.545231	1256.17	0.0459062								49030.9	52365.3		0	1
	673	868.55	0.511392	2154.13	0.584366	1285.58	0.0729734								50270.7	56282.5		0	1
	674	851.06	0.51172	2124.79	0.552215	1273.73	0.0404952								50321	53096.7		0	1
	675	851.66	0.513819	2132.52	0.59182	1280.86	0.0780006								50530.3	57049.5		0	1
	676	863.21	0.560035	2180.77	0.602486	1317.56	0.0424509								55140.3	58067.8		0	1
	677	874.86	0.522782	2108.64	0.590191	1233.78	0.0674086								51403.4	56910.5		0	1
	678	706.49	0.506114	1952.74	0.574869	1246.25	0.0687549								49904.9	55534.2		0	1
	679	835.13	0.533949	2169.71	0.59518	1334.58	0.0612304								52559.8	57348.3		0	1
	680	795.01	0.495618	2036.61	0.564004	1241.6	0.0683851								48766.8	54363.7		0	1
	681	841.39	0.494335	2159.76	0.578418	1318.37	0.0840837								48592.1	55682.1		0	1
	682	789.31	0.528404	2089.6	0.582522	1300.29	0.0541173								52051.1	56162.6		0	1
	683	889	0.524959	2110.42	0.593505	1221.42	0.0685457								51606.9	57240.1		0	1
	684	785.28	0.470753	2092.73	0.55438	1307.45	0.0836275								46290	53345.3		0	1
	685	846.43	0.506659	2145.08	0.591566	1298.65	0.0849068								49819.5	57011.5		0	1
	686	841.13	0.515364	2178.05	0.595344	1336.92	0.0799796								50695.3	57356.3		0	1
	687	773.77	0.517302	2018.72	0.575535	1244.95	0.0582337								50956.4	55534.8		0	1
	688	833.59	0.518054	2042.57	0.603142	1208.98	0.085088								50971.8	58271.6		0	1
	689	815.61	0.531765	2102.13	0.578717	1286.52	0.0469523								52360.9	55769.6		0	1
	690	837.29	0.460036	2133.59	0.514502	1296.3	0.0544658								45166.3	49316.6		0	1
	691	865.12	0.506639	2130.47	0.56348	1265.35	0.0568404								49798.8	54217.5		0	1
	692	832.28	0.521219	1998.14	0.589549	1165.86	0.0683295								51289.7	56956.8		0	1
	693	776.2	0.511471	2115.71	0.569973	1339.51	0.0585016								50370.9	54881.6		0	1
	694	873.97	0.473434	2096.93	0.571126	1222.96	0.0976922								46469.4	55015.7		0	1
	695	802.03	0.522709	2090.92	0.588357	1288.89	0.065648								51468.9	56744.8		0	1
	696	849.9	0.526971	2224.46	0.582727	1374.56	0.0557563								51847.2	56048.2		0	1
	697	785.22	0.493567	2164.12	0.582729	1378.9	0.0891619								48571.5	56108.8		0	1
	698	875.2	0.467393	2139.19	0.549936	1263.99	0.0825431								45864.1	52854.4		0	1
	699	772.48	0.532894	2078.78	0.592352	1306.3	0.0594576								52516.9	57156.4		0	1
	700	837.71	0.4948	2122.43	0.567461	1284.72	0.0726603								48642.3	54623.6		0	1
	701	853.62	0.537821	2174.81	0.601803	1321.19	0.063982								52928.5	58005.5		0	1
	702	874.54	0.537294	2169.77	0.600148	1295.23	0.0628535								52854.9	57845		0	1
	703	875.58	0.476489	2108.03	0.548703	1232.45	0.0722137								46773.3	52762.2		0	1
	704	859.23	0.503876	2180.48	0.567175	1321.25	0.0632997								49528.4	54537.1		0	1
	705	853.1	0.537989	2167.91	0.56839	1314.81	0.0304005								52945.8	54671		0	1
	706	843.78	0.495317	2052.77	0.560374	1208.99	0.065056								48688	53984.6		0	1
	707	812.69	0.515556	2077.9	0.582784	1265.21	0.067228								50742.9	56200.5		0	1
	708	866.83	0.510181	2103.98	0.571031	1237.15	0.0608503								50151.3	54999.1		0	1
	709	841.9	0.530562	2193.52	0.607247	1351.62	0.0766842								52214.3	58531.1		0	1
	710	844.28	0.487516	2125.44	0.561881	1281.16	0.0743652								47907.3	54062.7		0	1
	711	864.73	0.52925	2172.89	0.583676	1308.16	0.0544262								52060.3	56194.7		0	1
	712	902.65	0.512678	2178.99	0.579512	1276.34	0.0668337								50365.1	55772.2		0	1
	713	873.35	0.51378	2105.06	0.564232	1231.71	0.0504525								50504.6	54318.1		0	1
	714	864.33	0.475681	2014.36	0.529311	1150.03	0.0536297								46703.8	50916.7		0	1
	715	810.1	0.515429	2108.73	0.56636	1298.63	0.0509301								50732.8	54527.2		0	1
	716	851.27	0.541822	2116.71	0.592173	1265.44	0.0503512								53330.9	57100.6		0	1
	717	824.28	0.485825	2117.75	0.541607	1293.47	0.055782								47758.2	52042.9		0	1
	718	861.69	0.492811	2056.06	0.545196	1194.37	0.0523849								48419.4	52463.5		0	1
	719	881.28	0.493015	2153.35	0.577442	1272.07	0.0844271								48420.2	55590.8		0	1
	720	805.99	0.484517	2112.04	0.596652	1306.05	0.112136								47645.7	57553.2		0	1
	721	864.94	0.52032	2176.53	0.593282	1311.59	0.0729617								51167.1	57151.7		0	1
	722	884.19	0.493808	2221.85	0.547106	1337.66	0.0532974								48496.6	52488.7		0	1
	723	817.16	0.50822	2130.86	0.585444	1313.7	0.0772241								50004.8	56413.5		0	1
	724	868.11	0.521123	2133.5	0.566611	1265.39	0.0454877								51244.2	54527.6		0	1
	725	833.23	0.455978	2110.72	0.539178	1277.49	0.0832006								44764.5	51807.1		0	1
	726	804.76	0.507939	2034.31	0.593046	1229.55	0.0851076								49989.1	57270.3		0	1
	727	834.69	0.49447	2142.94	0.580111	1308.25	0.085641								48612.3	55868.2		0	1
	728	833.37	0.512024	2178.1	0.575458	1344.73	0.063434								50369	55367.7		0	1
	729	842.69	0.525608	1968.15	0.577331	1125.46	0.0517228								51718.1	55764.9		0	1
	730	877.51	0.504169	2118.39	0.570183	1240.88	0.0660138								49539.4	54899.9		0	1
	731	842.33	0.508271	2051.24	0.559549	1208.91	0.0512782								49984.8	53903.7		0	1
	732	870.36	0.550807	2243.47	0.599279	1373.11	0.0484721								54210.3	57684.4		0	1
	733	843.04	0.518088	2056.91	0.569772	1213.87	0.0516838								50965.8	54920.3		0	1
	734	884.17	0.484305	2135.79	0.565109	1251.62	0.0808041								47546.3	54375.1		0	1
	735	847.85	0.464584	2014.68	0.556819	1166.83	0.0922351								45610.5	53667.2		0	1
	736	842.64	0.539179	2147.28	0.612385	1304.64	0.0732054								53075.3	59091.2		0	1
	737	847.83	0.491728	2164.54	0.57049	1316.71	0.0787613								48325	54884.4		0	1
	738	910.96	0.524262	2217.6	0.6087	1306.64	0.0844375								51515.2	58652.4		0	1
	739	880.55	0.488548	2126.51	0.550474	1245.96	0.0619256								47974.3	52920.9		0	1
	740	815.28	0.55065	2186.94	0.600658	1371.66	0.0500078								54249.7	57878.8		0	1
	741	877.81	0.495033	2135.09	0.564229	1257.28	0.0691961								48625.5	54287.8		0	1
	742	856.74	0.488937	2090.36	0.565286	1233.62	0.0763489								48037	54438.3		0	1
	743	874.93	0.518625	2200.9	0.601952	1325.97	0.0833272								50987.6	57994.3		0	1
	744	838.1	0.476672	2141.25	0.562526	1303.15	0.0858539								46829.1	54111.3		0	1
	745	855.08	0.530707	2214.99	0.596372	1359.91	0.0656655								52215.6	57422.2		0	1
	746	854.08	0.535764	2041.82	0.592061	1187.74	0.0562978								52722.3	57164.3		0	1
	747	840	0.492569	2178.14	0.551552	1338.14	0.0589835								48416.9	52977.1		0	1
	748	794.18	0.525462	2130.19	0.59418	1336.01	0.0687179								51752	57287.8		0	1
	749	831.31	0.502547	2219.39	0.551495	1388.08	0.0489481								49423.4	52930.1		0	1
	750	815.33	0.505388	2051.89	0.553538	1236.56	0.0481502								49723.5	53301.9		0	1
	751	882.53	0.489723	2191.74	0.568742	1309.21	0.0790191								48089.7	54682.4		0	1
	752	899.92	0.49898	2118.47	0.586418	1218.55	0.0874386								48998	56523.4		0	1
	753	888.19	0.516741	2134.12	0.573904	1245.93	0.0571637								50785.9	55256.3		0	1
	754	845.65	0.510017	2100.98	0.556843	1255.33	0.0468252								50156.1	53583.3		0	1
	755	830.37	0.499472	1993.11	0.564874	1162.74	0.0654025								49116.8	54494.3		0	1
	756	831.01	0.494046	2059.29	0.544943	1228.28	0.0508967								48573.6	52435		0	1
	757	827.14	0.507225	2187.29	0.557694	1360.15	0.0504695								49895.3	53582.1		0	1
	758	831.94	0.504566	2173.9	0.575804	1341.96	0.0712376								49624.7	55406.5		0	1
	759	786.25	0.546659	2157.06	0.604438	1370.81	0.0577792								53879.6	58286.8		0	1
	760	817.78	0.523032	2132.94	0.573518	1315.16	0.0504859								51485.4	55218.8		0	1
	761	817.41	0.500482	2020.12	0.552799	1202.71	0.052317								49230.8	53259.8		0	1
	762	837.98	0.492044	2117.2	0.569618	1279.22	0.0775745								48366.4	54844.6		0	1
	763	854.27	0.530729	2138.45	0.584819	1284.18	0.0540905								52218.6	56343.5		0	1
	764	875.58	0.501536	2158.96	0.573556	1283.38	0.0720202								49278	55196.7		0	1
	765	825.42	0.527155	2030.87	0.591625	1205.45	0.0644696								51890.1	57131.6		0	1
	766	824.04	0.519406	2207.32	0.589399	1383.28	0.0699933								51116.5	56732.6		0	1
	767	848.65	0.524218	2092.23	0.583476	1243.58	0.0592583								51573.1	56255.4		0	1
	768	888.88	0.509162	2140.96	0.585076	1252.08	0.0759144								50027.3	56366.6		0	1
	769	880.69	0.485871	2202.66	0.562585	1321.97	0.0767139								47706.5	54055.9		0	1
	770	844.18	0.546013	2113.75	0.592921	1269.57	0.0469078								53757.2	57178.4		0	1
	771	861.32	0.488294	2109.18	0.568149	1247.86	0.0798556								47968	54705.7		0	1
	772	844.14	0.493161	2185.27	0.577856	1341.13	0.0846952								48471.9	55600.3		0	1
	773	846.18	0.512068	2114.76	0.575843	1268.58	0.0637749								50360.6	55469.5		0	1
	774	831.85	0.498539	2060.67	0.563091	1228.82	0.0645524								49022	54248.4		0	1
	775	774.61	0.471589	2215.87	0.548914	1441.26	0.0773246								46384.3	52675.5		0	1
	776	811.82	0.56987	2109.88	0.628192	1298.06	0.0583223								56175.1	60709.3		0	1
	777	808.8	0.499687	2135.04	0.569603	1326.24	0.0699157								49159.9	54825.2		0	1
	778	833.29	0.507636	2193.45	0.559213	1360.16	0.051577								49930.3	53727.8		0	1
	779	890.33	0.502192	2197.8	0.591959	1307.47	0.089767								49328.8	56998.1		0	1
	780	871.95	0.494807	2125.34	0.544957	1253.39	0.0501497								48608.8	52370.3		0	1
	781	764.23	0.507691	2092.33	0.571986	1328.1	0.0642956								50004.8	55106.3		0	1
	782	803.84	0.493648	2042.53	0.546157	1238.69	0.0525092								48561	52573.2		0	1
	783	822.49	0.529256	2113.05	0.588042	1290.56	0.0587863								52103.1	56691.2		0	1
	784	852.99	0.488152	2151.47	0.573417	1298.48	0.0852651								47962.2	55190.2		0	1
	785	842.73	0.495553	2145.71	0.564377	1302.98	0.0688237								48712.6	54292		0	1
	786	849.87	0.498032	2168.05	0.579769	1318.18	0.0817371								48953.3	55808.8		0	1
	787	855.41	0.533358	2087.03	0.584801	1231.62	0.051443								52480.4	56393.1		0	1
	788	880.51	0.483523	2044.52	0.606467	1164.01	0.122944								47471.8	58602.1		0	1
	789	871.92	0.513102	2068.33	0.596473	1196.41	0.0833709								50438.3	57578.9		0	1
	790	832.89	0.515426	2168.16	0.575205	1335.27	0.0597789								50709.7	55352.3		0	1
	791	812.49	0.464511	2104.07	0.507479	1291.58	0.0429685								45638.6	48643.9		0	1
	792	914.27	0.500067	2134.9	0.60473	1220.63	0.104663								49092.4	58338.1		0	1
	793	812.49	0.50549	2265.3	0.601491	1452.81	0.0960006								49736.5	57883.8		0	1
	794	759.85	0.516311	2033.22	0.565988	1273.37	0.0496771								50871.3	54565.6		0	1
	795	813.17	0.474045	2131.59	0.545024	1318.42	0.0709794								46591.3	52370.8		0	1
	796	880.6	0.51066	2177.45	0.580323	1296.85	0.0696629								50185.4	55854.8		0	1
	797	922.95	0.512624	2162.44	0.566006	1239.49	0.0533818								50339.5	54438.2		0	1
	798	895.45	0.495732	2133.15	0.576414	1237.7	0.080682								48677.8	55508.3		0	1
	799	843.91	0.494867	2023.66	0.571572	1179.75	0.0767056								48642.8	55133.6		0	1
	800	935.92	0.514939	2095.86	0.629599	1159.94	0.11466								50558	60864		0	1
	801	853.5	0.517625	2015.4	0.578416	1161.9	0.0607913								50909	55826.2		0	1
	802	860.51	0.505658	2122.08	0.596245	1261.57	0.090587								49705.3	57502.4		0	1
	803	848.77	0.52773	2129.74	0.601581	1280.97	0.0738518								51924.2	58028.4		0	1
	804	905.92	0.496635	2144.75	0.589893	1238.83	0.0932581								48757.6	56844.5		0	1
	805	809.99	0.522441	2095.65	0.59286	1285.66	0.0704188								51434.1	57190.4		0	1
	806	845.11	0.531634	2084.59	0.596447	1239.48	0.0648125								52318.3	57560.1		0	1
	807	843.93	0.493246	2002.46	0.543495	1158.53	0.0502493								48480.7	52347.1		0	1
	808	784.28	0.520693	1963.32	0.559616	1179.04	0.0389228								51285	53998.2		0	1
	809	806.72	0.53206	2179.01	0.595741	1372.29	0.063681								52399.3	57395.1		0	1
	810	850.56	0.528538	2199.88	0.60325	1349.32	0.0747111								52003.3	58125.1		0	1
	811	818.49	0.524214	1951.99	0.589753	1133.5	0.065539								51602.9	57023.3		0	1
	812	892.18	0.512314	2193.07	0.580952	1300.89	0.0686389								50339.2	55902.2		0	1
	813	856.45	0.542542	2191.64	0.593708	1335.19	0.0511663								53397.7	57179.2		0	1
	814	836.34	0.520142	2059.1	0.574757	1222.76	0.0546154								51177.8	55416.6		0	1
	815	898.67	0.509562	2209.77	0.576225	1311.1	0.0666628								50057.5	55412.7		0	1
	816	888.59	0.528044	2081.28	0.582751	1192.69	0.0547067								51915.8	56193.8		0	1
	817	879.34	0.509803	2144.34	0.570686	1265	0.0608829								50101	54924.3		0	1
	818	814.18	0.524974	2130.39	0.571911	1316.21	0.0469369								51683.3	55060.7		0	1
	819	866.5	0.499355	2120.68	0.559071	1254.18	0.0597161								49069	53786.4		0	1
	820	791.82	0.497658	2066.21	0.561813	1274.39	0.0641552								48973.9	54115.1		0	1
	821	844.85	0.511942	2144.62	0.586444	1299.77	0.0745022								50349.4	56499.8		0	1
	822	870.15	0.494895	2098.11	0.561178	1227.96	0.0662827								48619.3	54019.6		0	1
	823	891.34	0.491427	2130.51	0.571455	1239.17	0.0800276								48251.4	55015		0	1
	824	891.13	0.459541	2106.36	0.553648	1215.23	0.0941076								45062.9	53258.5		0	1
	825	873.68	0.469561	2069.73	0.556089	1196.05	0.0865274								46082.5	53539.2		0	1
	826	851.26	0.530518	2186.53	0.601928	1335.27	0.0714093								52200.6	58006.2		0	1
	827	858.98	0.523508	2206.68	0.578301	1347.7	0.0547937								51491.8	55623.4		0	1
	828	874.87	0.51886	2203.16	0.61015	1328.29	0.0912904								51011.1	58811.9		0	1
	829	841.77	0.531578	2063.33	0.577063	1221.56	0.0454847								52316.1	55643		0	1
	830	907.95	0.505851	2181.11	0.563309	1273.16	0.0574576								49677.2	54149.8		0	1
	831	810.46	0.495191	2100.13	0.540151	1289.67	0.04496								48708.6	51915		0	1
	832	898.83	0.460501	2139.65	0.550552	1240.82	0.0900512								45151.2	52915.5		0	1
	833	785.91	0.531904	2063.68	0.586028	1277.77	0.0541238								52404.5	56539.1		0	1
	834	890.49	0.523356	2117.2	0.589542	1226.71	0.0661855								51445.1	56837		0	1
	835	891.05	0.494481	2203.27	0.587837	1312.22	0.0933566								48557	56580.5		0	1
	836	842.45	0.479495	2124.84	0.590036	1282.39	0.110541								47107.1	56878.8		0	1
	837	866.15	0.504972	2249.4	0.563998	1383.25	0.0590264								49631.1	54150.4		0	1
	838	852.33	0.552445	2090.25	0.625582	1237.92	0.0731366								54392.2	60467.9		0	1
	839	809.87	0.486033	2034.05	0.575269	1224.18	0.0892358								47793.4	55492.8		0	1
	840	849.03	0.519326	2086.23	0.575453	1237.2	0.0561272								51083.5	55459		0	1
	841	774.51	0.550692	2078.89	0.603887	1304.38	0.0531953								54294.6	58309.8		0	1
	842	854.08	0.498272	2144.44	0.54583	1290.36	0.047558								48973.1	52438.6		0	1
	843	823.77	0.517727	2169.43	0.598423	1345.66	0.0806961								50948.9	57672.8		0	1
	844	870.85	0.479819	2144.04	0.556785	1273.19	0.0769659								47111.1	53534.5		0	1
	845	865.76	0.491819	2048.41	0.556264	1182.65	0.0644449								48316.1	53578		0	1
	846	859.62	0.497693	2199.41	0.56564	1339.79	0.0679467								48909.7	54364.6		0	1
	847	837.14	0.528916	2151.01	0.573765	1313.87	0.0448495								52054.4	55225.5		0	1
	848	935.36	0.488791	2118.77	0.560992	1183.41	0.0722006								47943.8	53980.4		0	1
	849	908.02	0.505711	2165.55	0.566522	1257.53	0.0608115								49663	54486.7		0	1
	850	845.31	0.510688	2131.68	0.583912	1286.37	0.073224								50223.5	56259.5		0	1
	851	871.51	0.477399	2160.41	0.532856	1288.9	0.0554567								46868.4	51125.2		0	1
	852	784.27	0.514451	2071.28	0.57046	1287.01	0.0560085								50660.8	54974.7		0	1
	853	849.54	0.501022	2131.17	0.583382	1281.63	0.0823594								49252.7	56207		0	1
	854	859.1	0.502522	2195.62	0.557771	1336.52	0.0552497								49393.1	53581.5		0	1
	855	793.67	0.487663	2068.1	0.56472	1274.43	0.0770567								47972.6	54403.9		0	1
	856	867.31	0.534859	2174.65	0.596567	1307.34	0.0617077								52618.6	57482		0	1
	857	854.93	0.530455	2125.1	0.58364	1270.17	0.053184								52190.6	56238.9		0	1
	858	837.96	0.537206	2100.15	0.595888	1262.19	0.0586822								52882.7	57488.7		0	1
	859	816.74	0.496053	2208.6	0.563804	1391.86	0.067751								48788.6	54171.8		0	1
	860	810.83	0.560559	2063.56	0.610714	1252.73	0.0501545								55245.1	59007.8		0	1
	861	785.82	0.511046	1992.02	0.565613	1206.2	0.0545666								50318.8	54569.3		0	1
	862	910.67	0.487961	2051.78	0.55779	1141.11	0.0698294								47885.4	53727.2		0	1
	863	856.14	0.508751	2253.83	0.589341	1397.69	0.0805893								50019	56680.2		0	1
	864	789.49	0.492477	2008.89	0.560324	1219.4	0.0678465								48458.2	54023.5		0	1
	865	818.99	0.501606	2029.97	0.546788	1210.98	0.0451827								49341.6	52648.9		0	1
	866	833.91	0.526759	2120.91	0.565244	1287	0.038485								51842	54403.5		0	1
	867	877.1	0.535481	2262.8	0.615809	1385.7	0.0803281								52671	59318.1		0	1
	868	810.79	0.518475	2050.73	0.591485	1239.94	0.0730099								51036.7	57097.7		0	1
	869	901.14	0.536691	2041.45	0.600615	1140.31	0.0639233								52768	58020		0	1
	870	890.78	0.500842	2177.18	0.573706	1286.4	0.0728644								49193.4	55193.4		0	1
	871	783.53	0.479671	2034.99	0.564201	1251.46	0.0845304								47183.6	54385.1		0	1
	872	803.52	0.521103	2116.73	0.563803	1313.21	0.0427004								51306.8	54263.6		0	1
	873	823.31	0.510877	2179.37	0.586591	1356.06	0.0757139								50264.4	56479.7		0	1
	874	837.89	0.490808	2163.31	0.548895	1325.42	0.0580862								48243	52726.2		0	1
	875	834.56	0.518188	2251.66	0.599661	1417.1	0.0814727								50984.3	57714.4		0	1
	876	823.59	0.514104	2200.49	0.578657	1376.9	0.064553								50586.8	55665.2		0	1
	877	900.97	0.477466	2100.71	0.556362	1199.74	0.078896								46845.6	53535.5		0	1
	878	848.09	0.530757	2070.91	0.597944	1222.82	0.067187								52227.6	57723.5		0	1
	879	830.81	0.529964	2071.86	0.582929	1241.05	0.0529652								52165.6	56221.1		0	1
	880	774.1	0.487735	2130.97	0.55002	1356.87	0.0622847								47999.4	52871		0	1
	881	806.16	0.494502	2056.7	0.538529	1250.54	0.0440265								48644	51796.2		0	1
	882	855.33	0.496072	2083.56	0.546707	1228.23	0.0506348								48751.9	52587.2		0	1
	883	809.43	0.51353	2155.6	0.57172	1346.17	0.0581907								50543.5	55016.4		0	1
	884	927.48	0.489082	2261.66	0.565678	1334.18	0.0765955								47980.7	54306.1		0	1
	885	889.88	0.46708	2182.87	0.53743	1292.99	0.0703498								45818.2	51560.1		0	1
	886	958	0.476545	2278.08	0.587772	1320.08	0.111227								46696.5	56499.1		0	1
	887	870.21	0.513653	2291.55	0.595444	1421.34	0.0817907								50495.1	57252.8		0	1
	888	833.98	0.515679	2068.99	0.560712	1235.01	0.0450331								50733.9	54002.2		0	1
	889	850.43	0.517368	2150	0.576907	1299.57	0.0595389								50886.3	55540.7		0	1
	890	935.5	0.470485	2151.79	0.549599	1216.29	0.0791143								46113	52808.1		0	1
	891	816.34	0.547996	2083.39	0.605884	1267.05	0.0578876								53983.3	58505		0	1
	892	886.49	0.492167	2171.7	0.566947	1285.21	0.0747805								48330.2	54523		0	1
	893	897.67	0.481926	2202.34	0.547611	1304.67	0.0656856								47294.9	52558.8		0	1
	894	864.21	0.503753	2167.73	0.593321	1303.52	0.0895678								49511.1	57164.4		0	1
	895	885	0.507701	2064.7	0.577747	1179.7	0.0700457								49885.1	55710		0	1
	896	814.3	0.509802	2165.47	0.574333	1351.17	0.0645316								50165.9	55267.9		0	1
	897	865.78	0.490898	2070.6	0.590984	1204.82	0.100086								48224	57027.8		0	1
	898	849.29	0.521467	2079.69	0.595068	1230.4	0.0736004								51297.4	57427.1		0	1
	899	918.32	0.508601	2146.14	0.588228	1227.82	0.079627								49941.8	56676.7		0	1
	900	836.18	0.491956	2142.59	0.575574	1306.41	0.0836182								48359.4	55414.8		0	1
	901	772.19	0.52235	2098.15	0.583917	1325.96	0.0615667								51462.8	56293.6		0	1
	902	806.46	0.50399	2073.96	0.575318	1267.5	0.0713276								49592.6	55457.8		0	1
	903	811.09	0.51914	2113.66	0.566941	1302.57	0.047801								51102.9	54580.5		0	1
	904	809.99	0.498414	2019.26	0.56449	1209.27	0.0660764								49031.4	54429.7		0	1
	905	823.76	0.516993	2113.54	0.572051	1289.78	0.0550585								50875.5	55091.6		0	1
	906	809.61	0.508331	2101.1	0.562645	1291.49	0.0543142								50023.5	54163.4		0	1
	907	772.81	0.507232	2042.82	0.593222	1270.01	0.0859908								49950.4	57279.4		0	1
	908	816.14	0.526436	2146.05	0.60462	1329.91	0.0781837								51827.5	58315.9		0	1
	909	774.22	0.507933	2032.2	0.56683	1257.98	0.0588975								50019	54650.8		0	1
	910	840.43	0.482549	2123.83	0.557638	1283.4	0.0750893								47414.4	53640		0	1
	911	852.64	0.478524	1972.2	0.553117	1119.56	0.0745938								46999.7	53339.5		0	1
	912	909.97	0.513093	2151.9	0.580145	1241.93	0.0670515								50399.4	55862.6		0	1
	913	913.43	0.49968	2271.22	0.553454	1357.79	0.0537736								49054.6	53074.2		0	1
	914	811.09	0.527396	2163.94	0.593795	1352.85	0.0663992								51928.5	57215.6		0	1
	915	815.97	0.52403	2115.89	0.604288	1299.92	0.0802577								51587.1	58312.9		0	1
	916	891.15	0.522943	2188.65	0.58522	1297.5	0.0622776								51403.1	56333.4		0	1
	917	853.84	0.521588	2130.18	0.590897	1276.34	0.0693085								51305	56959.5		0	1
	918	926.63	0.508786	2157.58	0.584966	1230.95	0.0761796								49952	56339		0	1
	919	879.9	0.521439	2191.82	0.58746	1311.92	0.0660214								51264	56554.2		0	1
	920	803.87	0.510734	2173.72	0.5759	1369.85	0.0651662								50269.5	55416.3		0	1
	921	845.94	0.521821	2099.58	0.598047	1253.64	0.0762253								51336.2	57705.1		0	1
	922	821.78	0.486911	2126.16	0.589053	1304.38	0.102142								47869.3	56779.1		0	1
	923	783.67	0.477517	2144.98	0.547674	1361.31	0.0701572								46968	52622.4		0	1
	924	843.87	0.475757	1998.26	0.550097	1154.39	0.0743401								46731.8	53011.5		0	1
	925	854.17	0.503689	2121.32	0.57806	1267.15	0.0743712								49514.8	55684.7		0	1
	926	858.91	0.483827	2077.3	0.546271	1218.39	0.0624439								47523.8	52549.8		0	1
	927	880.86	0.477028	2087.19	0.552013	1206.33	0.0749842								46822	53114.1		0	1
	928	884.39	0.51667	2112.82	0.597415	1228.43	0.0807445								50782.6	57628.6		0	1
	929	882.8	0.507148	2211.59	0.594118	1328.79	0.08697								49832	57200.2		0	1
	930	891.27	0.503564	2182.31	0.596944	1291.04	0.0933802								49465.1	57512.1		0	1
	931	922.87	0.44254	2202.14	0.509821	1279.27	0.0672814								43331.1	48780		0	1
	932	858.67	0.51546	2094.71	0.587096	1236.04	0.0716364								50687.3	56614.9		0	1
	933	811.53	0.487249	2062.42	0.545906	1250.89	0.0586569								47913.4	52528.2		0	1
	934	949.45	0.490936	2232.94	0.585347	1283.49	0.094411								48144.2	56301.8		0	1
	935	839.46	0.50004	2156.95	0.557459	1317.49	0.0574193								49164.6	53589		0	1
	936	872.88	0.495334	2168.43	0.575717	1295.55	0.0803829								48660.5	55403.3		0	1
	937	805.99	0.522513	2076.43	0.584795	1270.44	0.062282								51445.3	56403		0	1
	938	941.1	0.498453	2165.97	0.567545	1224.87	0.0690913								48904.2	54588.5		0	1
	939	935.83	0.513933	2140.22	0.582316	1204.39	0.0683824								50457.5	56091.3		0	1
	940	893.58	0.477441	2159.28	0.550018	1265.7	0.0725763								46850.5	52842.5		0	1
	941	770.47	0.511615	2059.46	0.573601	1288.99	0.0619868								50391	55300.7		0	1
	942	807.5	0.48241	2049.56	0.542321	1242.06	0.0599116								47433.5	52182.6		0	1
	943	831.2	0.516816	2058.37	0.572033	1227.17	0.0552162								50850.4	55144.9		0	1
	944	849.85	0.489454	2193.77	0.562241	1343.92	0.0727868								48095.5	54030.3		0	1
	945	835.77	0.487452	2037.44	0.551647	1201.67	0.0641951								47909.4	53127.2		0	1
	946	841.47	0.554039	2131.06	0.640676	1289.59	0.0866368								54562.5	61936.6		0	1
	947	801.81	0.506506	2193.75	0.586512	1391.94	0.080006								49848.8	56457.5		0	1
	948	873.09	0.483557	2206.26	0.593008	1333.17	0.109451								47482.6	57094.5		0	1
	949	834.09	0.510536	2174.51	0.583689	1340.42	0.0731536								50219.5	56194.4		0	1
	950	855.44	0.501317	2121.89	0.554023	1266.45	0.0527057								49276.3	53280.4		0	1
	951	852.37	0.507072	2138.58	0.581087	1286.21	0.0740153								49854.8	55970.1		0	1
	952	871.43	0.53173	2198.3	0.587106	1326.87	0.0553752								52301.6	56512.3		0	1
	953	812.6	0.481239	2005.84	0.553531	1193.24	0.0722922								47311.3	53347.3		0	1
	954	867.97	0.538994	2123.85	0.614051	1255.88	0.0750574								53031.4	59281.3		0	1
	955	866.88	0.466452	2210.32	0.530326	1343.44	0.0638742								45778.3	50822.3		0	1
	956	843.35	0.539521	2170.45	0.603172	1327.1	0.0636504								53108.8	58146.7		0	1
	957	766.24	0.51672	2127.45	0.584887	1361.21	0.0681672								50905.8	56361.3		0	1
	958	869.05	0.526913	2166.89	0.615302	1297.84	0.0883898								51822.2	59363.4		0	1
	959	843.44	0.528299	2128.82	0.573788	1285.38	0.0454888								51986.5	55250		0	1
	960	846.1	0.500053	2124.1	0.5822	1278	0.0821469								49159.2	56095.9		0	1
	961	878.55	0.49595	2042.65	0.562089	1164.1	0.0661393								48716.4	54166.3		0	1
	962	883.13	0.527395	2238.51	0.608888	1355.38	0.0814937								51856.3	58650.3		0	1
	963	789.27	0.537558	2110.95	0.606444	1321.68	0.0688864								52966.5	58533.5		0	1
	964	819.11	0.499811	2072.45	0.578763	1253.34	0.0789528								49161.9	55803.9		0	1
	965	824.95	0.521624	2186.21	0.581797	1361.26	0.0601727								51337.5	55993.5		0	1
	966	779.71	0.516881	2034.57	0.584626	1254.86	0.0677449								50908.4	56428		0	1
	967	906.17	0.497643	2158.11	0.574341	1251.94	0.0766987								48858.1	55276		0	1
	968	846.08	0.497562	2145.66	0.576028	1299.58	0.0784659								48910.1	55457.1		0	1
	969	875.76	0.520375	2188.69	0.587489	1312.93	0.067114								51161.7	56560.2		0	1
	970	831.18	0.510067	2179.22	0.555132	1348.04	0.045065								50175.5	53333.9		0	1
	971	859.27	0.512622	1992.08	0.581668	1132.81	0.0690455								50403	56174.7		0	1
	972	887.35	0.513695	2261.91	0.592395	1374.56	0.0786995								50482.2	56977.5		0	1
	973	875.31	0.507986	2035.5	0.594677	1160.19	0.0866906								49923.3	57432.2		0	1
	974	888.99	0.510427	2117.69	0.595755	1228.7	0.0853275								50153.7	57457.8		0	1
	975	841.22	0.505364	2054.55	0.584357	1213.33	0.078993								49695.2	56381.1		0	1
	976	773.83	0.514096	2072.79	0.572393	1298.96	0.0582967								50635.8	55166.5		0	1
	977	883.43	0.48595	2195.37	0.559863	1311.94	0.0739134								47711.6	53791		0	1
	978	868.67	0.491692	2112.9	0.554824	1244.23	0.0631328								48300.5	53369.5		0	1
	979	909.35	0.524733	2207.08	0.602696	1297.73	0.0779629								51564	58062.6		0	1
	980	872.2	0.489035	2117.08	0.578809	1244.88	0.089774								48031.3	55763.8		0	1
	981	824.59	0.512513	2180.09	0.578002	1355.5	0.0654887								50426.7	55620.1		0	1
	982	897.09	0.472773	2113.85	0.560804	1216.76	0.0880316								46380.2	53966.6		0	1
	983	953.57	0.483488	2064.4	0.554519	1110.83	0.0710312								47395.2	53387.5		0	1
	984	827.57	0.508914	2115.5	0.604381	1287.93	0.0954668								50063.8	58322.6		0	1
	985	867.4	0.533663	2172.9	0.622478	1305.5	0.0888155								52498.9	60074.9		0	1
	986	890.44	0.502351	2138.53	0.564756	1248.09	0.062405								49344.7	54337.1		0	1
	987	837.91	0.522809	2119.05	0.556049	1281.14	0.0332401								51443	53485.8		0	1
	988	817.37	0.498208	2070.25	0.575546	1252.88	0.0773378								49003.4	55484.3		0	1
	989	828.44	0.481763	2066.16	0.584084	1237.72	0.10232								47347.9	56342.2		0	1
	990	875.51	0.543316	2170.11	0.601119	1294.6	0.0578031								53456.1	57941.8		0	1
	991	843.15	0.499866	2172.98	0.554696	1329.83	0.05483								49143.5	53296.7		0	1
	992	778.29	0.512491	2065.15	0.576529	1286.86	0.0640374								50470.8	55587.7		0	1
	993	863.65	0.460161	2190.27	0.564062	1326.62	0.103902								45152.4	54216		0	1
	994	806.64	0.514888	2069.37	0.586561	1262.73	0.0716726								50682.2	56586.7		0	1
	995	851.64	0.505813	2188.12	0.564627	1336.48	0.0588143								49729.6	54274.6		0	1
	996	820.55	0.48943	2125.41	0.557646	1304.86	0.0682158								48122.5	53639.2		0	1
	997	921.39	0.487022	2232.68	0.582708	1311.29	0.0956861								47780.8	56038.1		0	1
	998	881.6	0.469305	2209.75	0.559075	1328.15	0.08977								46048.9	53697.7		0	1
	999	799.29	0.532069	2077.16	0.577193	1277.87	0.045124								52407.6	55642.1		0	1
	1000	868.74	0.48843	2150.93	0.580945	1282.19	0.0925148								47974.3	55943.6		0	1
	1001					0	0
	1002					0	0
	1003					0	0
	1004					0	0
	1005					0	0
	1006					0	0
	1007					0	0
	1008					0	0
	1009					0	0
	1010					0	0
	1011					0	0
	1012					0	0
	1013					0	0
	1014					0	0
	1015					0	0
	1016					0	0
	1017					0	0
	1018					0	0
	1019					0	0
	1020					0	0
	1021					0	0
	1022					0	0
	1023					0	0
	1024					0	0
	1025					0	0
	1026					0	0
	1027					0	0
	1028					0	0
	1029					0	0
	1030					0	0
	1031					0	0
	1032					0	0
	1033					0	0
	1034					0	0
	1035					0	0
	1036					0	0
	1037					0	0
	1038					0	0
	1039					0	0
	1040					0	0
	1041					0	0
	1042					0	0
	1043					0	0
	1044					0	0
	1045					0	0
	1046					0	0
	1047					0	0
	1048					0	0
	1049					0	0
	1050					0	0
	1051					0	0
	1052					0	0
	1053					0	0
	1054					0	0
	1055					0	0
	1056					0	0
	1057					0	0
	1058					0	0
	1059					0	0
	1060					0	0
	1061					0	0
	1062					0	0
	1063					0	0
	1064					0	0
	1065					0	0
	1066					0	0
	1067					0	0
	1068					0	0
	1069					0	0
	1070					0	0
	1071					0	0
	1072					0	0
	1073					0	0
	1074					0	0
	1075					0	0
	1076					0	0
	1077					0	0
	1078					0	0
	1079					0	0
	1080					0	0
	1081					0	0
	1082					0	0
	1083					0	0
	1084					0	0
	1085					0	0
	1086					0	0
	1087					0	0
	1088					0	0
	1089					0	0
	1090					0	0
	1091					0	0
	1092					0	0
	1093					0	0
	1094					0	0
	1095					0	0
	1096					0	0
	1097					0	0
	1098					0	0
	1099					0	0
	1100					0	0
	1101					0	0
	1102					0	0
	1103					0	0
	1104					0	0
	1105					0	0
	1106					0	0
	1107					0	0
	1108					0	0
	1109					0	0
	1110					0	0
	1111					0	0
	1112					0	0
	1113					0	0
	1114					0	0
	1115					0	0
	1116					0	0
	1117					0	0
	1118					0	0
	1119					0	0
	1120					0	0
	1121					0	0
	1122					0	0
	1123					0	0
	1124					0	0
	1125					0	0
	1126					0	0
	1127					0	0
	1128					0	0
	1129					0	0
	1130					0	0
	1131					0	0
	1132					0	0
	1133					0	0
	1134					0	0
	1135					0	0
	1136					0	0
	1137					0	0
	1138					0	0
	1139					0	0
	1140					0	0
	1141					0	0
	1142					0	0
	1143					0	0
	1144					0	0
	1145					0	0
	1146					0	0
	1147					0	0
	1148					0	0
	1149					0	0
	1150					0	0
	1151					0	0
	1152					0	0
	1153					0	0
	1154					0	0
	1155					0	0
	1156					0	0
	1157					0	0
	1158					0	0
	1159					0	0
	1160					0	0
	1161					0	0
	1162					0	0
	1163					0	0
	1164					0	0
	1165					0	0
	1166					0	0
	1167					0	0
	1168					0	0
	1169					0	0
	1170					0	0
	1171					0	0
	1172					0	0
	1173					0	0
	1174					0	0
	1175					0	0
	1176					0	0
	1177					0	0
	1178					0	0
	1179					0	0
	1180					0	0
	1181					0	0
	1182					0	0
	1183					0	0
	1184					0	0
	1185					0	0
	1186					0	0
	1187					0	0
	1188					0	0
	1189					0	0
	1190					0	0
	1191					0	0
	1192					0	0
	1193					0	0
	1194					0	0
	1195					0	0
	1196					0	0
	1197					0	0
	1198					0	0
	1199					0	0
	1200					0	0
	1201					0	0
	1202					0	0
	1203					0	0
	1204					0	0
	1205					0	0
	1206					0	0
	1207					0	0
	1208					0	0
	1209					0	0
	1210					0	0
	1211					0	0
	1212					0	0
	1213					0	0
	1214					0	0
	1215					0	0
	1216					0	0
	1217					0	0
	1218					0	0
	1219					0	0
	1220					0	0
	1221					0	0
	1222					0	0
	1223					0	0
	1224					0	0
	1225					0	0
	1226					0	0
	1227					0	0
	1228					0	0
	1229					0	0
	1230					0	0
	1231					0	0
	1232					0	0
	1233					0	0
	1234					0	0
	1235					0	0
	1236					0	0
	1237					0	0
	1238					0	0
	1239					0	0
	1240					0	0
	1241					0	0
	1242					0	0
	1243					0	0
	1244					0	0
	1245					0	0
	1246					0	0
	1247					0	0
	1248					0	0
	1249					0	0
	1250					0	0
	1251					0	0
	1252					0	0
	1253					0	0
	1254					0	0
	1255					0	0
	1256					0	0
	1257					0	0
	1258					0	0
	1259					0	0
	1260					0	0
	1261					0	0
	1262					0	0
	1263					0	0
	1264					0	0
	1265					0	0
	1266					0	0
	1267					0	0
	1268					0	0
	1269					0	0
	1270					0	0
	1271					0	0
	1272					0	0
	1273					0	0
	1274					0	0
	1275					0	0
	1276					0	0
	1277					0	0
	1278					0	0
	1279					0	0
	1280					0	0
	1281					0	0
	1282					0	0
	1283					0	0
	1284					0	0
	1285					0	0
	1286					0	0
	1287					0	0
	1288					0	0
	1289					0	0
	1290					0	0
	1291					0	0
	1292					0	0
	1293					0	0
	1294					0	0
	1295					0	0
	1296					0	0
	1297					0	0
	1298					0	0
	1299					0	0
	1300					0	0
	1301					0	0
	1302					0	0
	1303					0	0
	1304					0	0
	1305					0	0
	1306					0	0
	1307					0	0
	1308					0	0
	1309					0	0
	1310					0	0
	1311					0	0
	1312					0	0
	1313					0	0
	1314					0	0
	1315					0	0
	1316					0	0
	1317					0	0
	1318					0	0
	1319					0	0
	1320					0	0
	1321					0	0
	1322					0	0
	1323					0	0
	1324					0	0
	1325					0	0
	1326					0	0
	1327					0	0
	1328					0	0
	1329					0	0
	1330					0	0
	1331					0	0
	1332					0	0
	1333					0	0
	1334					0	0
	1335					0	0
	1336					0	0
	1337					0	0
	1338					0	0
	1339					0	0
	1340					0	0
	1341					0	0
	1342					0	0
	1343					0	0
	1344					0	0
	1345					0	0
	1346					0	0
	1347					0	0
	1348					0	0
	1349					0	0
	1350					0	0
	1351					0	0
	1352					0	0
	1353					0	0
	1354					0	0
	1355					0	0
	1356					0	0
	1357					0	0
	1358					0	0
	1359					0	0
	1360					0	0
	1361					0	0
	1362					0	0
	1363					0	0
	1364					0	0
	1365					0	0
	1366					0	0
	1367					0	0
	1368					0	0
	1369					0	0
	1370					0	0
	1371					0	0
	1372					0	0
	1373					0	0
	1374					0	0
	1375					0	0
	1376					0	0
	1377					0	0
	1378					0	0
	1379					0	0
	1380					0	0
	1381					0	0
	1382					0	0
	1383					0	0
	1384					0	0
	1385					0	0
	1386					0	0
	1387					0	0
	1388					0	0
	1389					0	0
	1390					0	0
	1391					0	0
	1392					0	0
	1393					0	0
	1394					0	0
	1395					0	0
	1396					0	0
	1397					0	0
	1398					0	0
	1399					0	0
	1400					0	0
	1401					0	0
	1402					0	0
	1403					0	0
	1404					0	0
	1405					0	0
	1406					0	0
	1407					0	0
	1408					0	0
	1409					0	0
	1410					0	0
	1411					0	0
	1412					0	0
	1413					0	0
	1414					0	0
	1415					0	0
	1416					0	0
	1417					0	0
	1418					0	0
	1419					0	0
	1420					0	0
	1421					0	0
	1422					0	0
	1423					0	0
	1424					0	0
	1425					0	0
	1426					0	0
	1427					0	0
	1428					0	0
	1429					0	0
	1430					0	0
	1431					0	0
	1432					0	0
	1433					0	0
	1434					0	0
	1435					0	0
	1436					0	0
	1437					0	0
	1438					0	0
	1439					0	0
	1440					0	0
	1441					0	0
	1442					0	0
	1443					0	0
	1444					0	0
	1445					0	0
	1446					0	0
	1447					0	0
	1448					0	0
	1449					0	0
	1450					0	0
	1451					0	0
	1452					0	0
	1453					0	0
	1454					0	0
	1455					0	0
	1456					0	0
	1457					0	0
	1458					0	0
	1459					0	0
	1460					0	0
	1461					0	0
	1462					0	0
	1463					0	0
	1464					0	0
	1465					0	0
	1466					0	0
	1467					0	0
	1468					0	0
	1469					0	0
	1470					0	0
	1471					0	0
	1472					0	0
	1473					0	0
	1474					0	0
	1475					0	0
	1476					0	0
	1477					0	0
	1478					0	0
	1479					0	0
	1480					0	0
	1481					0	0
	1482					0	0
	1483					0	0
	1484					0	0
	1485					0	0
	1486					0	0
	1487					0	0
	1488					0	0
	1489					0	0
	1490					0	0
	1491					0	0
	1492					0	0
	1493					0	0
	1494					0	0
	1495					0	0
	1496					0	0
	1497					0	0
	1498					0	0
	1499					0	0
	1500					0	0
	1501					0	0
	1502					0	0
	1503					0	0
	1504					0	0
	1505					0	0
	1506					0	0
	1507					0	0
	1508					0	0
	1509					0	0
	1510					0	0
	1511					0	0
	1512					0	0
	1513					0	0
	1514					0	0
	1515					0	0
	1516					0	0
	1517					0	0
	1518					0	0
	1519					0	0
	1520					0	0
	1521					0	0
	1522					0	0
	1523					0	0
	1524					0	0
	1525					0	0
	1526					0	0
	1527					0	0
	1528					0	0
	1529					0	0
	1530					0	0
	1531					0	0
	1532					0	0
	1533					0	0
	1534					0	0
	1535					0	0
	1536					0	0
	1537					0	0
	1538					0	0
	1539					0	0
	1540					0	0
	1541					0	0
	1542					0	0
	1543					0	0
	1544					0	0
	1545					0	0
	1546					0	0
	1547					0	0
	1548					0	0
	1549					0	0
	1550					0	0
	1551					0	0
	1552					0	0
	1553					0	0
	1554					0	0
	1555					0	0
	1556					0	0
	1557					0	0
	1558					0	0
	1559					0	0
	1560					0	0
	1561					0	0
	1562					0	0
	1563					0	0
	1564					0	0
	1565					0	0
	1566					0	0
	1567					0	0
	1568					0	0
	1569					0	0
	1570					0	0
	1571					0	0
	1572					0	0
	1573					0	0
	1574					0	0
	1575					0	0
	1576					0	0
	1577					0	0
	1578					0	0
	1579					0	0
	1580					0	0
	1581					0	0
	1582					0	0
	1583					0	0
	1584					0	0
	1585					0	0
	1586					0	0
	1587					0	0
	1588					0	0
	1589					0	0
	1590					0	0
	1591					0	0
	1592					0	0
	1593					0	0
	1594					0	0
	1595					0	0
	1596					0	0
	1597					0	0
	1598					0	0
	1599					0	0
	1600					0	0
	1601					0	0
	1602					0	0
	1603					0	0
	1604					0	0
	1605					0	0
	1606					0	0
	1607					0	0
	1608					0	0
	1609					0	0
	1610					0	0
	1611					0	0
	1612					0	0
	1613					0	0
	1614					0	0
	1615					0	0
	1616					0	0
	1617					0	0
	1618					0	0
	1619					0	0
	1620					0	0
	1621					0	0
	1622					0	0
	1623					0	0
	1624					0	0
	1625					0	0
	1626					0	0
	1627					0	0
	1628					0	0
	1629					0	0
	1630					0	0
	1631					0	0
	1632					0	0
	1633					0	0
	1634					0	0
	1635					0	0
	1636					0	0
	1637					0	0
	1638					0	0
	1639					0	0
	1640					0	0
	1641					0	0
	1642					0	0
	1643					0	0
	1644					0	0
	1645					0	0
	1646					0	0
	1647					0	0
	1648					0	0
	1649					0	0
	1650					0	0
	1651					0	0
	1652					0	0
	1653					0	0
	1654					0	0
	1655					0	0
	1656					0	0
	1657					0	0
	1658					0	0
	1659					0	0
	1660					0	0
	1661					0	0
	1662					0	0
	1663					0	0
	1664					0	0
	1665					0	0
	1666					0	0
	1667					0	0
	1668					0	0
	1669					0	0
	1670					0	0
	1671					0	0
	1672					0	0
	1673					0	0
	1674					0	0
	1675					0	0
	1676					0	0
	1677					0	0
	1678					0	0
	1679					0	0
	1680					0	0
	1681					0	0
	1682					0	0
	1683					0	0
	1684					0	0
	1685					0	0
	1686					0	0
	1687					0	0
	1688					0	0
	1689					0	0
	1690					0	0
	1691					0	0
	1692					0	0
	1693					0	0
	1694					0	0
	1695					0	0
	1696					0	0
	1697					0	0
	1698					0	0
	1699					0	0
	1700					0	0
	1701					0	0
	1702					0	0
	1703					0	0
	1704					0	0
	1705					0	0
	1706					0	0
	1707					0	0
	1708					0	0
	1709					0	0
	1710					0	0
	1711					0	0
	1712					0	0
	1713					0	0
	1714					0	0
	1715					0	0
	1716					0	0
	1717					0	0
	1718					0	0
	1719					0	0
	1720					0	0
	1721					0	0
	1722					0	0
	1723					0	0
	1724					0	0
	1725					0	0
	1726					0	0
	1727					0	0
	1728					0	0
	1729					0	0
	1730					0	0
	1731					0	0
	1732					0	0
	1733					0	0
	1734					0	0
	1735					0	0
	1736					0	0
	1737					0	0
	1738					0	0
	1739					0	0
	1740					0	0
	1741					0	0
	1742					0	0
	1743					0	0
	1744					0	0
	1745					0	0
	1746					0	0
	1747					0	0
	1748					0	0
	1749					0	0
	1750					0	0
	1751					0	0
	1752					0	0
	1753					0	0
	1754					0	0
	1755					0	0
	1756					0	0
	1757					0	0
	1758					0	0
	1759					0	0
	1760					0	0
	1761					0	0
	1762					0	0
	1763					0	0
	1764					0	0
	1765					0	0
	1766					0	0
	1767					0	0
	1768					0	0
	1769					0	0
	1770					0	0
	1771					0	0
	1772					0	0
	1773					0	0
	1774					0	0
	1775					0	0
	1776					0	0
	1777					0	0
	1778					0	0
	1779					0	0
	1780					0	0
	1781					0	0
	1782					0	0
	1783					0	0
	1784					0	0
	1785					0	0
	1786					0	0
	1787					0	0
	1788					0	0
	1789					0	0
	1790					0	0
	1791					0	0
	1792					0	0
	1793					0	0
	1794					0	0
	1795					0	0
	1796					0	0
	1797					0	0
	1798					0	0
	1799					0	0
	1800					0	0
	1801					0	0
	1802					0	0
	1803					0	0
	1804					0	0
	1805					0	0
	1806					0	0
	1807					0	0
	1808					0	0
	1809					0	0
	1810					0	0
	1811					0	0
	1812					0	0
	1813					0	0
	1814					0	0
	1815					0	0
	1816					0	0
	1817					0	0
	1818					0	0
	1819					0	0
	1820					0	0
	1821					0	0
	1822					0	0
	1823					0	0
	1824					0	0
	1825					0	0
	1826					0	0
	1827					0	0
	1828					0	0
	1829					0	0
	1830					0	0
	1831					0	0
	1832					0	0
	1833					0	0
	1834					0	0
	1835					0	0
	1836					0	0
	1837					0	0
	1838					0	0
	1839					0	0
	1840					0	0
	1841					0	0
	1842					0	0
	1843					0	0
	1844					0	0
	1845					0	0
	1846					0	0
	1847					0	0
	1848					0	0
	1849					0	0
	1850					0	0
	1851					0	0
	1852					0	0
	1853					0	0
	1854					0	0
	1855					0	0
	1856					0	0
	1857					0	0
	1858					0	0
	1859					0	0
	1860					0	0
	1861					0	0
	1862					0	0
	1863					0	0
	1864					0	0
	1865					0	0
	1866					0	0
	1867					0	0
	1868					0	0
	1869					0	0
	1870					0	0
	1871					0	0
	1872					0	0
	1873					0	0
	1874					0	0
	1875					0	0
	1876					0	0
	1877					0	0
	1878					0	0
	1879					0	0
	1880					0	0
	1881					0	0
	1882					0	0
	1883					0	0
	1884					0	0
	1885					0	0
	1886					0	0
	1887					0	0
	1888					0	0
	1889					0	0
	1890					0	0
	1891					0	0
	1892					0	0
	1893					0	0
	1894					0	0
	1895					0	0
	1896					0	0
	1897					0	0
	1898					0	0
	1899					0	0
	1900					0	0
	1901					0	0
	1902					0	0
	1903					0	0
	1904					0	0
	1905					0	0
	1906					0	0
	1907					0	0
	1908					0	0
	1909					0	0
	1910					0	0
	1911					0	0
	1912					0	0
	1913					0	0
	1914					0	0
	1915					0	0
	1916					0	0
	1917					0	0
	1918					0	0
	1919					0	0
	1920					0	0
	1921					0	0
	1922					0	0
	1923					0	0
	1924					0	0
	1925					0	0
	1926					0	0
	1927					0	0
	1928					0	0
	1929					0	0
	1930					0	0
	1931					0	0
	1932					0	0
	1933					0	0
	1934					0	0
	1935					0	0
	1936					0	0
	1937					0	0
	1938					0	0
	1939					0	0
	1940					0	0
	1941					0	0
	1942					0	0
	1943					0	0
	1944					0	0
	1945					0	0
	1946					0	0
	1947					0	0
	1948					0	0
	1949					0	0
	1950					0	0
	1951					0	0
	1952					0	0
	1953					0	0
	1954					0	0
	1955					0	0
	1956					0	0
	1957					0	0
	1958					0	0
	1959					0	0
	1960					0	0
	1961					0	0
	1962					0	0
	1963					0	0
	1964					0	0
	1965					0	0
	1966					0	0
	1967					0	0
	1968					0	0
	1969					0	0
[truncated: 8,031 more rows]

## Sheet: Parameters
Parameter	Description	Standard Value	N	SD	SE	LCI	UCI	Source	Distribution	Alpha	Beta	Random Value		Selected Value
Controls
cont.TimeHorizon	model length (cycles)	52												52
cont.NumPats	number of patients in each arm	1												1
cont.standarderror	Proportion of mean used for unknown standard error	0.1												0.1
Costs										Shape	Scale
c_cycle_tx_tx1	Treatment cost per cycle, Morphine	2.63273			NA				NA					2.63273
c_cycle_tx_tx2	Treatment cost per cycle, Novel therapy	55.2069			NA				NA					55.2069
c_cycle_comed_tx1	Comedication cost per cycle, Morphine	2.26028			0.226028	1.83905	2.72429		Gamma	100	0.0226028	2.44425	0	2.26028
c_cycle_comed_tx2	Comedication cost per cycle, Novel therapy	0.030137			0.0030137	0.0245207	0.0363238		Gamma	100	0.00030137	0.0307469	0	0.030137
c_cycle_ae	Adverse event cost per cycle	6.99101			0.699101	5.68816	8.42619		Gamma	100	0.0699101	7.47492	0	6.99101
c_cycle_withd_AE	Cost: withdrawn due to adverse effects	106.911			10.6911	86.9871	128.859		Gamma	100	1.06911	108.89	0	106.911
c_cycle_withd_other	Cost: withdrawn due to other reasons	106.911			10.6911	86.9871	128.859		Gamma	100	1.06911	111.419	0	106.911
c_cycle_2Ltx_tx1arm	Treatment cost per cycle, Oxycodone 2nd line, Morphine arm	9.2442			NA				NA					9.2442
c_cycle_2Ltx_tx2arm	Treatment cost per cycle, Oxycodone 2nd line, Novel therapy arm	9.2442			NA				NA					9.2442
c_cycle_3Ltx_tx1modelarm	Treatment cost per cycle, Morphine 3rd line, Morphine arm	4.893			NA				NA					4.893
c_cycle_3Ltx_tx2modelarm	Treatment cost per cycle, Morphine 3rd line, Novel therapy arm	4.893			NA				NA					4.893
c_cycle_discontinued	Treatment discontinuation cost per cycle	18.5			1.85	15.0523	22.2979		Gamma	100	0.185	21.5917	0	18.5
c_cycle_tx_tx1_init	Treatment cost per cycle, Morphine, 1st line, initial 4 weeks	1.71127			NA				NA					1.71127
c_cycle_tx_tx2_init	Treatment cost per cycle, Novel therapy, 1st line, initial 4 weeks	10.2676			NA				NA					10.2676
Utilities										Shape1	Shape2
u_on1LTx_Tx1_noAE	Utility, on 1L Morphine, no AE	0.695	215		0.0313995	0.631961	0.754603		Beta	149.425	65.575	0.747787	0	0.695
u_on1LTx_Tx1_AE	Utility, on 1L Morphine, tolerable AE	0.583	1571		0.0124398	0.558529	0.60727		Beta	915.893	655.107	0.561872	0	0.583
u_on1LTx_Tx2_noAE	Utility, on 1L Novel therapy, no AE	0.695				0.631961	0.754603		Beta			0.747787	0	0.695
u_on1LTx_Tx2_AE	Utility, on 1L Novel therapy, tolerable AE	0.583				0.558529	0.60727		Beta			0.561872	0	0.583
u_withdrawn1L_AE	Utility, withdrawn from 1L treatment due to AEs	0.503	569		0.0209607	0.461959	0.544021		Beta	286.207	282.793	0.511693	0	0.503
u_withdrawn1L_other	Utility, withdrawn from 1L treatment due to other reasons	0.405	95		0.0503645	0.308934	0.504856		Beta	38.475	56.525	0.466825	0	0.405
u_on2LTx_noAE	Utility, on 2L treatment, no AE	0.6255				0.568765	0.679142		Beta			0.673009	0	0.6255
u_on2LTx_AE	Utility, on 2L treatment, tolerable AE	0.5247				0.502677	0.546543		Beta			0.505684	0	0.5247
u_withdrawn2L_AE	Utility, withdrawn from 2L treatment due to AEs	0.4527				0.415763	0.489619		Beta			0.460524	0	0.4527
u_withdrawn2L_other	Utility, withdrawn from 2L treatment due to other reasons	0.3645				0.278041	0.454371		Beta			0.420143	0	0.3645
u_3L	Utility, subsequent (3rd line) treatment	0.4372				0.392277	0.48215		Beta			0.457635	0	0.4372
u_discontinuation	Utility, treatment discontinuation	0.324				0.247147	0.403885		Beta			0.37346	0	0.324
Probabilities										Shape1	Shape2
prob_AE_Tx1arm_1L	Cycle probability tolerable AE, Morphine 1st line	0.436159			0.0436159	0.352083	0.522107		Beta	56.3841	72.89	0.522058	0	0.436159
prob_AE_Tx2arm_1L	Cycle probability tolerable AE, Novel therapy 1st line	0.32445			0.032445	0.262688	0.389406		Beta	67.555	140.659	0.36544	0	0.32445
prob_withdAE_Tx1arm_1L	Cycle probability withdraw due to AE, Morphine 1st line	0.0557396			0.00557396	0.0453243	0.0671478		Beta	94.426	1599.63	0.0463371	0	0.0557396
prob_withdAE_Tx2arm_1L	Cycle probability withdraw due to AE, Novel therapy 1st line	0.0229585			0.00229585	0.0186754	0.0276659		Beta	97.7042	4157.99	0.022626	0	0.0229585
prob_withdother_Tx1arm_1L	Cycle probability withdraw due to other reason, Morphine 1st line	0.0127415			0.00127415	0.0103656	0.0153554		Beta	98.7259	7649.67	0.0135974	0	0.0127415
prob_withdother_Tx2arm_1L	Cycle probability withdraw due to other reason, Novel therapy 1st line	0.00161241			0.000161241	0.0013119	0.00194339		Beta	99.8388	61819.2	0.00162822	0	0.00161241
prob_AE_Tx1arm_2L	Cycle probability tolerable AE, Oxycodone 2nd line, Morphine arm	0.4635	1001		0.0157613	0.432699	0.494439		Beta	463.963	537.036	0.477788	0	0.4635
prob_AE_Tx2arm_2L	Cycle probability tolerable AE, Oxycodone 2nd line, Novel therapy arm	0.4635	1001		0.0157613	0.432699	0.494439		Beta	463.963	537.036	0.464068	0	0.4635
prob_withdAE_Tx1arm_2L	Cycle probability withdraw due to AE, Oxycodone 2nd line, Morphine arm	0.0327978	1001		0.00562942	0.022681	0.0446794		Beta	32.8306	968.169	0.0309969	0	0.0327978
prob_withdAE_Tx2arm_2L	Cycle probability withdraw due to AE, Oxycodone 2nd line, Novel therapy arm	0.0327978	1001		0.00562942	0.022681	0.0446794		Beta	32.8306	968.169	0.0265605	0	0.0327978
prob_withdother_Tx1arm_2L	Cycle probability withdraw due to other reason, Oxycodone 2nd line, Morphine arm	0.00230344	1001		0.0015152	0.000344439	0.00607853		Beta	2.30574	998.694	0.0010255	0	0.00230344
prob_withdother_Tx2arm_2L	Cycle probability withdraw due to other reason, Oxycodone 2nd line, Novel therapy arm	0.00230344	1001		0.0015152	0.000344439	0.00607853		Beta	2.30574	998.694	0.000688358	0	0.00230344
prob_discontafter1L	Cycle probability discontinue after failed 1st line treatment	0.05			0.005	0.0406599	0.0602368		Beta	95	1805	0.0424442	0	0.05
prob_discontafter2L	Cycle probability discontinue after failed 2nd line treatment	0.1			0.01	0.0812708	0.120412		Beta	90	810	0.100467	0	0.1
prob_withdAE_Tx1arm_1L_init	Cycle probability withdraw due to AE, Morphine 1st line, initial 4 weeks	0.111479				0.0906487	0.134296		Beta			0.0926743	0	0.111479
prob_withdAE_Tx2arm_1L_init	Cycle probability withdraw due to AE, Novel therapy 1st line, initial 4 weeks	0.0459169				0.0373508	0.0553318		Beta			0.0452519	0	0.0459169
prob_withdother_Tx1arm_1L_init	Cycle probability withdraw due to other reason, Morphine 1st line, initial 4 weeks	0.0254829				0.0207312	0.0307108		Beta			0.0271948	0	0.0254829
prob_withdother_Tx2arm_1L_init	Cycle probability withdraw due to other reason, Novel therapy 1st line, initial 4 weeks	0.00322482				0.00262379	0.00388678		Beta			0.00325645	0	0.00322482

[truncated: 2 more sheets: References, Lists]
