# Supplementary material for: Economic evaluation in chronic pain: a systematic review and de novo flexible economic model
Source: Eur J Health Econ. 2015 Sep 16;17:755–70. doi: 10.1007/s10198-015-0720-y (PMC4899502; doi:10.1007/s10198-015-0720-y)
Supplement: Supplementary file 3 — Supplementary material 3 (R 104 kb) [file 10198_2015_720_MOESM3_ESM.r]

# TITLE: "Replication of the "Reference Model", described in the manuscript submitted to the European Journal of Health Economics in November 2014: 
# "Economic evaluation in chronic pain: A systematic review and de novo flexible economic model"

# This code uses the package "ggplot2". To cite: H. Wickham. ggplot2: elegant graphics for data analysis. Springer New York, 2009.


# WHEN VIEWED IN RStudio
# TO VIEW THE CODE IN COLLAPSED SECTIONS:
# Edit>Folding>Collapse All
# Click on margin arrows to show section headings and contained code

#Running order:

#DESCRIPTION
#CONTROLS
#SOURCE DATA
#MODEL PARAMETERS
#PARAMETER MATRIX
#MODEL AS A FUNCTION
#DETERMINISTIC ANALYSIS
#PROBABILISTIC ANALYSIS
#OWSA ANALYSIS

############
#DESCRIPTION
############

#This model is the 'Reference Model' submitted as an appendix to the manuscript "Economic evaluation in chronic pain: A systematic review and de novo flexible economic model"
#submitted to the European Journal of Health Economics in January 2015 

#The model compares two treatments for chronic musculoskeletal pain: (i) oral morphine (though the model has the flexibility to select oxycodone data at 
#first-line instead) (Treatment 1 / Tx1) and (ii) a hypothetical novel formulation (Treatment 2 /Tx2).  The model structure is identical across treatment arms.

#The model has two absorbing states to capture outcomes for those who have discontinued treatment or moved on to subsequent treatment following two failed 
#attempts at therapy: 'treatment discontinuation' and 'subsequent treatment'.  The other states in the model are states to capture outcomes while on treatment, 
#or transitory states to capture temporary outcomes following withdrawal from treatment.

#Patients enter the model and begin treatment. While on treatment, patients may experience treatment-emergent tolerable adverse events (AEs) (constipation and 
#nausea/vomiting); the simulated cohort can therefore be separated into two AE-related Markov states within 1st-line treatment. HRQL consequences of differences 
#in analgesic effects across treatments are captured across treatment arms.

#Patients may withdraw from 1st-line treatment and move to either 'withdrawal, AEs' or 'withdrawal, other (including pain)' for one model cycle to accrue the 
#temporary dip in HRQL and cost outcomes which patients experience immediately following treatment failure.  These patients then either:
# . forgo further therapy and move to the absorbing state 'treatment discontinuation, or 
# . attempt 2nd-line therapy.  
#The Markov states for 2nd-line therapy are identical to those for 1st-line therapy.  Patients may withdraw from 2nd-line therapy for identical reasons as for 
#1st-line therapy.  Outcomes following withdrawal from 2nd-line therapy are assumed to be captured by the two absorbing states in the model.

#Different structural and data assumptions can be tested by adjusting settings in #CONTROLs
#The scenarios tested in the manuscript are detailed within #CONTROLS
#The type of analysis being run (deterministic, probabilistic or one-way sensitivity analysis) is set within #CONTROLS

#Treatment 1 - Comparator
#Treatment 2 - Novel therapy

#########
#CONTROLS
#########

#MODEL SETTINGS - the user can adjust these to explore different parameter and structural assumptions
#Base case settings stored below
cont.AnalysisType<-"Deterministic"
cont.nruns<-1000
cont.standarderror<-0.1
cont.utilitypercimp_NovelTherap<-0
cont.costmultiplier_noveltherapy<-6
cont.prob.discont.after.failed.1L<-0.05
cont.prob.discont.after.failed.2L<-0.1
cont.PatPathway<-"Discontinuation"
cont.titration<-"no adjustment for first 4 weeks"
cont.Tx1Arm_1LTxoptions<-"Morphine"
cont.Tx1Arm_2LTxoptions<-"Oxycodone"
cont.Tx2Arm_2LTxoptions<-"Oxycodone"
cont.withd_mult_init<-2
cont.doseadj_init<-0.65
cont.prop_improv_AE_noveltherapy<-0.3
cont.prop_disc_GP<-0.5
cont.prop_naus_GP<-0.2
cont.umult_failed1L<-0.9
cont.umult_failed2L<-0.8
#cycle length 1 week
cont.CycleProp<-7/365.25
cont.TimeHorizon<-52
cont.WTPperQALY<-20000


# MODEL SETTINGS - BASE CASE and ##RESTRICTIONS

# cont.AnalysisType<-cont.nruns                       ##cont.nruns,"Probabilistic" or "OWSA"
# cont.nruns<-100                                     ##If "Probabilistic" analysis, input a positive integer to select number of PSA runs
# cont.standarderror=0.1                              ##input a value between 0 and 0.5, inclusive
# cont.utilitypercimp_NovelTherap<-0                  ##input a value between 0 and 0.2, inclusive - scenario 0.05
# cont.costmultiplier_noveltherapy<-4                 ##input a positive number
# cont.prob.discont.after.failed.1L<-0.05             ##input a value between 0 and 1, inclusive
# cont.prob.discont.after.failed.2L<-0.1              ##input a value between 0 and 1, inclusive
# cont.PatPathway<-"Discontinuation"                  ##"Discontinuation" or "Some enter subsequent treatment"
# cont.titration<-"no adjustment for first 4 weeks"   ##"no adjustment for first 4 weeks"  or "User-defined dose and withdrawal rate adjustment for first 4 weeks"
# cont.Tx1Arm_1LTxoptions<-"Morphine"                 ##"Morphine" or "Oxycodone"
# cont.Tx1Arm_2LTxoptions<-"Oxycodone"                ##"Oxycodone" or "Morphine"
# cont.Tx2Arm_2LTxoptions<-"Oxycodone"                ##"Oxycodone" or "Morphine"
# cont.withd_mult_init<-2                             ##input a positive value
# cont.doseadj_init<-0.65                             ##input a value between 0 and 1, inclusive
# cont.prop_improv_AE_noveltherapy<-0.3               ##input a positive value
# cont.prop_disc_GP<-0.5                              ##input a value between 0 and 1, inclusive
# cont.prop_naus_GP<-0.2                              ##input a value between 0 and 1, inclusive
# cont.umult_failed1L<-0.9                            ##input a value between 0 and 1, inclusive
# cont.umult_failed2L<-0.8                            ##input a value between 0 and 1, inclusive
# cont.TimeHorizon<-52                                ##input a time horizon up to 104 (weeks)

# SCENARIOS

# Scenario 1 - Base case settings
# Scenario 2 - Base case settings, but cont.PatPathway<-"Some enter subsequent treatment"
# Scenario 3 - Base case settings, but cont.Tx2Arm_2LTxoptions<-"Morphine"
# Scenario 4 - Base case settings, but cont.titration<-"User-defined dose and withdrawal rate adjustment for first 4 weeks"
# Scenario 5 - Base case settings, but cont.utilitypercimp_NovelTherap<-0.05
# Scenario 6 - Base case settings, but cont.TimeHorizon<-104
# Scenario 7 - Base case settings, but cont.umult_failed1L<-1 and cont.umult_failed2L<-1

############
#SOURCE DATA
############

#Cost source data
#Much of source cost data are 2009/10 data - Curtis et al Inflation Factor update to 2012/2013 cost year
PriceIndex0910<-268.6
PriceIndex1213<-289.1
InfFactor<-PriceIndex1213/PriceIndex0910
#Morphine cost from BNF 67, dose from NICE 2012 study
c_cycle_Tx_morphine<-2.632729166666670000
#Morphine comed costs, withdrawal and constipation AE costs from NICE 2012 study
c_cycle_comed_morphine<-2.1*InfFactor
c_withdrawal<-99.33*InfFactor
c_constipation<-4.68*InfFactor
#Oxycodone cost from BNF 67, dose from Dunlop et al 2012 study
c_cycle_Tx_oxycodone<-9.2011500000
#Oxycodone comed costs from Dunlop et al 2012 study
c_cycle_comed_oxycodone<-0.04*InfFactor
#GP visit cost from PSSRU 2013 (Applied to a proportion of nausea AE patients) 
c_GP<-37

#Utility source data
#Utility data from Ikenberg et al 2012
u_OnTx<-0.695
u_disc_AE<-0.503
u_disc_efficacy<-0.405
u_OnTx_AE<-0.583

#Cycle (7 day) probability source data
#Morphine data from Grenier et al 2006 28-day probability data - assume 7 day nausea/vomitting duration and continuous constipation duration
#nausea/vomiting
M28DNVprob<-0.387
McontinNVprob<-(-log(1-M28DNVprob))/28
Mcycle_prob_nausea<-1-exp(-McontinNVprob*7)
#constipation
Mcycle_prob_const<-0.321
#Tolerable AE cycle prob
cycle_prob_morphine_tolerableAE<-Mcycle_prob_nausea+Mcycle_prob_const
#withdrawal due to AEs
M28DWITHDAEprob<-0.205
McontinWITHDAEprob<-(-log(1-M28DWITHDAEprob))/28
cycle_prob_morphine_withd_AEs<-1-exp(-McontinWITHDAEprob*7)
#withdrawal due to other reason
M28DWITHDOTHERprob<-0.050
McontinWITHDOTHERprob<-(-log(1-M28DWITHDOTHERprob))/28
cycle_prob_morphine_withd_other<-1-exp(-McontinWITHDOTHERprob*7)

#Oxycodone data from Ikenberg et al 2012 105-day probability data - did not report tolerable AEs by each AE, assume continuous AE duration
#tolerable AEs
cycle_prob_oxy_tolerableAE<-0.4635
#withdrawal due to AEs
O105DWITHDAEprob<-0.3936
OcontinWITHDAEprob<-(-log(1-O105DWITHDAEprob))/105
cycle_prob_oxy_withdrawAE<-1-exp(-OcontinWITHDAEprob*7)
#withdrawal due to other reason
O105DWITHDOTHERprob<-0.034
OcontinWITHDOTHERprob<-(-log(1-O105DWITHDOTHERprob))/105
cycle_prob_oxy_withdrawother<-1-exp(-OcontinWITHDOTHERprob*7)

#################
#MODEL PARAMETERS
#################
#costs
c_cycle_tx_tx1<-ifelse(cont.Tx1Arm_1LTxoptions=="Morphine",c_cycle_Tx_morphine,c_cycle_Tx_oxycodone)
c_cycle_tx_tx2<-c_cycle_Tx_oxycodone*cont.costmultiplier_noveltherapy
c_cycle_comed_tx1<-ifelse(cont.Tx1Arm_1LTxoptions=="Morphine",c_cycle_comed_morphine,c_cycle_comed_oxycodone)
c_cycle_comed_tx2<-c_cycle_comed_oxycodone*(1-cont.prop_improv_AE_noveltherapy)
c_cycle_ae<-(Mcycle_prob_nausea/cycle_prob_morphine_tolerableAE)*cont.prop_naus_GP*c_GP+c_constipation
c_cycle_withd_AE<-c_withdrawal
c_cycle_withd_other<-c_withdrawal
c_cycle_2Ltx_tx1arm<-ifelse(cont.Tx1Arm_2LTxoptions=="Morphine",c_cycle_Tx_morphine+c_cycle_comed_morphine,c_cycle_Tx_oxycodone+c_cycle_comed_oxycodone)
c_cycle_2Ltx_tx2arm<-ifelse(cont.Tx2Arm_2LTxoptions=="Morphine",c_cycle_Tx_morphine+c_cycle_comed_morphine,c_cycle_Tx_oxycodone+c_cycle_comed_oxycodone)
c_cycle_3Ltx_tx1modelarm<-c_cycle_Tx_morphine+c_cycle_comed_morphine
c_cycle_3Ltx_tx2modelarm<-c_cycle_Tx_morphine+c_cycle_comed_morphine
c_cycle_discontinued<-c_GP*cont.prop_disc_GP
c_cycle_tx_tx1_init<-c_cycle_tx_tx1*cont.doseadj_init
c_cycle_tx_tx2_init<-c_cycle_tx_tx1*cont.costmultiplier_noveltherapy*cont.doseadj_init
#utilities
u_on1LTx_Tx1_noAE<-u_OnTx
u_on1LTx_Tx1_AE<-u_OnTx_AE
u_on1LTx_Tx2_noAE<-u_OnTx*(1+cont.utilitypercimp_NovelTherap)
u_on1LTx_Tx2_AE<-u_OnTx_AE*(1+cont.utilitypercimp_NovelTherap)
u_withdrawn1L_AE<-u_disc_AE
u_withdrawn1L_other<-u_disc_efficacy
u_on2LTx_noAE<-u_OnTx*cont.umult_failed1L
u_on2LTx_AE<-u_OnTx_AE*cont.umult_failed1L
u_withdrawn2L_AE<-u_disc_AE*cont.umult_failed1L
u_withdrawn2L_other<-u_disc_efficacy*cont.umult_failed1L
u_3L<-((u_OnTx+u_OnTx_AE+u_disc_AE+u_disc_efficacy)/4)*cont.umult_failed2L
u_discontinuation<-u_disc_efficacy*cont.umult_failed2L
#cycle probabilities
prob_AE_Tx1arm_1L<-ifelse(cont.Tx1Arm_1LTxoptions=="Morphine",cycle_prob_morphine_tolerableAE,cycle_prob_oxy_tolerableAE)
prob_AE_Tx2arm_1L<-cycle_prob_oxy_tolerableAE*(1-cont.prop_improv_AE_noveltherapy)
prob_withdAE_Tx1arm_1L<-ifelse(cont.Tx1Arm_1LTxoptions=="Morphine",cycle_prob_morphine_withd_AEs,cycle_prob_oxy_withdrawAE)
prob_withdAE_Tx2arm_1L<-cycle_prob_oxy_withdrawAE*(1-cont.prop_improv_AE_noveltherapy)
prob_withdother_Tx1arm_1L<-ifelse(cont.Tx1Arm_1LTxoptions=="Morphine",cycle_prob_morphine_withd_other,cycle_prob_oxy_withdrawother)
prob_withdother_Tx2arm_1L<-cycle_prob_oxy_withdrawother*(1-cont.prop_improv_AE_noveltherapy)
prob_AE_Tx1arm_2L<-ifelse(cont.Tx1Arm_2LTxoptions=="Morphine",cycle_prob_morphine_tolerableAE,cycle_prob_oxy_tolerableAE)
prob_AE_Tx2arm_2L<-ifelse(cont.Tx2Arm_2LTxoptions=="Morphine",cycle_prob_morphine_tolerableAE,cycle_prob_oxy_tolerableAE)
prob_withdAE_Tx1arm_2L<-ifelse(cont.Tx1Arm_2LTxoptions=="Morphine",cycle_prob_morphine_withd_AEs,cycle_prob_oxy_withdrawAE)
prob_withdAE_Tx2arm_2L<-ifelse(cont.Tx2Arm_2LTxoptions=="Morphine",cycle_prob_morphine_withd_AEs,cycle_prob_oxy_withdrawAE)
prob_withdother_Tx1arm_2L<-ifelse(cont.Tx1Arm_2LTxoptions=="Morphine",cycle_prob_morphine_withd_other,cycle_prob_oxy_withdrawother)
prob_withdother_Tx2arm_2L<-ifelse(cont.Tx2Arm_2LTxoptions=="Morphine",cycle_prob_morphine_withd_other,cycle_prob_oxy_withdrawother)
prob_discontafter1L<-cont.prob.discont.after.failed.1L
prob_discontafter2L<-cont.prob.discont.after.failed.2L
prob_withdAE_Tx1arm_1L_init<-prob_withdAE_Tx1arm_1L*cont.withd_mult_init
prob_withdAE_Tx2arm_1L_init<-prob_withdAE_Tx2arm_1L*cont.withd_mult_init
prob_withdother_Tx1arm_1L_init<-prob_withdother_Tx1arm_1L*cont.withd_mult_init
prob_withdother_Tx2arm_1L_init<-prob_withdother_Tx2arm_1L*cont.withd_mult_init

#################
#PARAMETER MATRIX
#################

ParamMatrix<-matrix(nrow=44,ncol=5)
rownames(ParamMatrix) <- c("p_c_cycle_tx_tx1","p_c_cycle_tx_tx2","p_c_cycle_comed_tx1","p_c_cycle_comed_tx2","p_c_cycle_ae","p_c_cycle_withd_AE",
                           "p_c_cycle_withd_other","p_c_cycle_2Ltx_tx1arm","p_c_cycle_2Ltx_tx2arm","p_c_cycle_3Ltx_tx1modelarm","p_c_cycle_3Ltx_tx2modelarm","p_c_cycle_discontinued",
                           "p_c_cycle_tx_tx1_init","p_c_cycle_tx_tx2_init","p_u_on1LTx_Tx1_noAE","p_u_on1LTx_Tx1_AE","p_u_on1LTx_Tx2_noAE","p_u_on1LTx_Tx2_AE",
                           "p_u_withdrawn1L_AE","p_u_withdrawn1L_other","p_u_on2LTx_noAE","p_u_on2LTx_AE","p_u_withdrawn2L_AE","p_u_withdrawn2L_other",
                           "p_u_3L","p_u_discontinuation","p_prob_AE_Tx1arm_1L","p_prob_AE_Tx2arm_1L","p_prob_withdAE_Tx1arm_1L","p_prob_withdAE_Tx2arm_1L",
                           "p_prob_withdother_Tx1arm_1L","p_prob_withdother_Tx2arm_1L","p_prob_AE_Tx1arm_2L","p_prob_AE_Tx2arm_2L","p_prob_withdAE_Tx1arm_2L","p_prob_withdAE_Tx2arm_2L",
                           "p_prob_withdother_Tx1arm_2L","p_prob_withdother_Tx2arm_2L","p_prob_discontafter1L","p_prob_discontafter2L","p_prob_withdAE_Tx1arm_1L_init","p_prob_withdAE_Tx2arm_1L_init",
                           "p_prob_withdother_Tx1arm_1L_init","p_prob_withdother_Tx2arm_1L_init")
colnames(ParamMatrix) <- c("Deterministic","Alpha","Beta","LCI","UCI")

#Column "Deterministic"
ParamMatrix["p_c_cycle_tx_tx1","Deterministic"]<- c_cycle_tx_tx1
ParamMatrix["p_c_cycle_tx_tx2","Deterministic"]<- c_cycle_tx_tx2
ParamMatrix["p_c_cycle_comed_tx1","Deterministic"]<- c_cycle_comed_tx1
ParamMatrix["p_c_cycle_comed_tx2","Deterministic"]<- c_cycle_comed_tx2
ParamMatrix["p_c_cycle_ae","Deterministic"]<- c_cycle_ae
ParamMatrix["p_c_cycle_withd_AE","Deterministic"]<- c_cycle_withd_AE
ParamMatrix["p_c_cycle_withd_other","Deterministic"]<- c_cycle_withd_other
ParamMatrix["p_c_cycle_2Ltx_tx1arm","Deterministic"]<- c_cycle_2Ltx_tx1arm
ParamMatrix["p_c_cycle_2Ltx_tx2arm","Deterministic"]<- c_cycle_2Ltx_tx2arm
ParamMatrix["p_c_cycle_3Ltx_tx1modelarm","Deterministic"]<- c_cycle_3Ltx_tx1modelarm
ParamMatrix["p_c_cycle_3Ltx_tx2modelarm","Deterministic"]<- c_cycle_3Ltx_tx2modelarm
ParamMatrix["p_c_cycle_discontinued","Deterministic"]<- c_cycle_discontinued
ParamMatrix["p_c_cycle_tx_tx1_init","Deterministic"]<- c_cycle_tx_tx1_init
ParamMatrix["p_c_cycle_tx_tx2_init","Deterministic"]<- c_cycle_tx_tx2_init
ParamMatrix["p_u_on1LTx_Tx1_noAE","Deterministic"]<- u_on1LTx_Tx1_noAE
ParamMatrix["p_u_on1LTx_Tx1_AE","Deterministic"]<- u_on1LTx_Tx1_AE
ParamMatrix["p_u_on1LTx_Tx2_noAE","Deterministic"]<- u_on1LTx_Tx2_noAE
ParamMatrix["p_u_on1LTx_Tx2_AE","Deterministic"]<- u_on1LTx_Tx2_AE
ParamMatrix["p_u_withdrawn1L_AE","Deterministic"]<- u_withdrawn1L_AE
ParamMatrix["p_u_withdrawn1L_other","Deterministic"]<- u_withdrawn1L_other
ParamMatrix["p_u_on2LTx_noAE","Deterministic"]<- u_on2LTx_noAE
ParamMatrix["p_u_on2LTx_AE","Deterministic"]<- u_on2LTx_AE
ParamMatrix["p_u_withdrawn2L_AE","Deterministic"]<- u_withdrawn2L_AE
ParamMatrix["p_u_withdrawn2L_other","Deterministic"]<- u_withdrawn2L_other
ParamMatrix["p_u_3L","Deterministic"]<- u_3L
ParamMatrix["p_u_discontinuation","Deterministic"]<- u_discontinuation
ParamMatrix["p_prob_AE_Tx1arm_1L","Deterministic"]<- prob_AE_Tx1arm_1L
ParamMatrix["p_prob_AE_Tx2arm_1L","Deterministic"]<- prob_AE_Tx2arm_1L
ParamMatrix["p_prob_withdAE_Tx1arm_1L","Deterministic"]<- prob_withdAE_Tx1arm_1L
ParamMatrix["p_prob_withdAE_Tx2arm_1L","Deterministic"]<- prob_withdAE_Tx2arm_1L
ParamMatrix["p_prob_withdother_Tx1arm_1L","Deterministic"]<- prob_withdother_Tx1arm_1L
ParamMatrix["p_prob_withdother_Tx2arm_1L","Deterministic"]<- prob_withdother_Tx2arm_1L
ParamMatrix["p_prob_AE_Tx1arm_2L","Deterministic"]<- prob_AE_Tx1arm_2L
ParamMatrix["p_prob_AE_Tx2arm_2L","Deterministic"]<- prob_AE_Tx2arm_2L
ParamMatrix["p_prob_withdAE_Tx1arm_2L","Deterministic"]<- prob_withdAE_Tx1arm_2L
ParamMatrix["p_prob_withdAE_Tx2arm_2L","Deterministic"]<- prob_withdAE_Tx2arm_2L
ParamMatrix["p_prob_withdother_Tx1arm_2L","Deterministic"]<- prob_withdother_Tx1arm_2L
ParamMatrix["p_prob_withdother_Tx2arm_2L","Deterministic"]<- prob_withdother_Tx2arm_2L
ParamMatrix["p_prob_discontafter1L","Deterministic"]<- prob_discontafter1L
ParamMatrix["p_prob_discontafter2L","Deterministic"]<- prob_discontafter2L
ParamMatrix["p_prob_withdAE_Tx1arm_1L_init","Deterministic"]<- prob_withdAE_Tx1arm_1L_init
ParamMatrix["p_prob_withdAE_Tx2arm_1L_init","Deterministic"]<- prob_withdAE_Tx2arm_1L_init
ParamMatrix["p_prob_withdother_Tx1arm_1L_init","Deterministic"]<- prob_withdother_Tx1arm_1L_init
ParamMatrix["p_prob_withdother_Tx2arm_1L_init","Deterministic"]<- prob_withdother_Tx2arm_1L_init

#Column "Alpha"
#costs

for (i in 3:7) {
  ParamMatrix[i,"Alpha"]<-((ParamMatrix[i,"Deterministic"])^2)/((ParamMatrix[i,"Deterministic"]*cont.standarderror)^2)
}

ParamMatrix[12,"Alpha"]<-((ParamMatrix[12,"Deterministic"])^2)/((ParamMatrix[12,"Deterministic"]*cont.standarderror)^2)

#utilities
ParamMatrix[15,"Alpha"]<-((ParamMatrix[15,"Deterministic"])^2)*(1-ParamMatrix[15,"Deterministic"])/((((ParamMatrix[15,"Deterministic"]*(1-(ParamMatrix[15,"Deterministic"])))/215)^0.5)^2)
ParamMatrix[16,"Alpha"]<-((ParamMatrix[16,"Deterministic"])^2)*(1-ParamMatrix[16,"Deterministic"])/((((ParamMatrix[16,"Deterministic"]*(1-(ParamMatrix[16,"Deterministic"])))/1571)^0.5)^2)

ParamMatrix[19,"Alpha"]<-((ParamMatrix[19,"Deterministic"])^2)*(1-ParamMatrix[19,"Deterministic"])/((((ParamMatrix[19,"Deterministic"]*(1-(ParamMatrix[19,"Deterministic"])))/569)^0.5)^2)
ParamMatrix[20,"Alpha"]<-((ParamMatrix[20,"Deterministic"])^2)*(1-ParamMatrix[20,"Deterministic"])/((((ParamMatrix[20,"Deterministic"]*(1-(ParamMatrix[20,"Deterministic"])))/95)^0.5)^2)

#probabilities
for (i in 27:32) {
  SE2<-(ifelse(cont.Tx1Arm_1LTxoptions=="Morphine",(ParamMatrix[i,"Deterministic"]*cont.standarderror),((ParamMatrix[i,"Deterministic"]*(1-ParamMatrix[i,"Deterministic"]))/1001)^0.5)^2)
  ParamMatrix[i,"Alpha"]<-((ParamMatrix[i,"Deterministic"])^2)*(1-ParamMatrix[i,"Deterministic"])/SE2
}
for (i in 1:3) {
  j<-31+i*2
  SE2<-(ifelse(cont.Tx1Arm_2LTxoptions=="Morphine",(ParamMatrix[j,"Deterministic"]*cont.standarderror),((ParamMatrix[j,"Deterministic"]*(1-ParamMatrix[j,"Deterministic"]))/1001)^0.5)^2)
  ParamMatrix[j,"Alpha"]<-((ParamMatrix[j,"Deterministic"])^2)*(1-ParamMatrix[j,"Deterministic"])/SE2
}
for (i in 1:3) {
  j<-32+i*2
  SE2<-(ifelse(cont.Tx2Arm_2LTxoptions=="Morphine",(ParamMatrix[j,"Deterministic"]*cont.standarderror),((ParamMatrix[j,"Deterministic"]*(1-ParamMatrix[j,"Deterministic"]))/1001)^0.5)^2)
  ParamMatrix[j,"Alpha"]<-((ParamMatrix[j,"Deterministic"])^2)*(1-ParamMatrix[j,"Deterministic"])/SE2
}
for (i in 39:40) {
  ParamMatrix[i,"Alpha"]<-((ParamMatrix[i,"Deterministic"])^2)*(1-ParamMatrix[i,"Deterministic"])/((ParamMatrix[i,"Deterministic"]*cont.standarderror)^2)
}

#Column "Beta"
#costs
for (i in 3:7) {
  ParamMatrix[i,"Beta"]<-((ParamMatrix[i,"Deterministic"]*cont.standarderror)^2)/ParamMatrix[i,"Deterministic"]
}

ParamMatrix[12,"Beta"]<-((ParamMatrix[12,"Deterministic"]*cont.standarderror)^2)/ParamMatrix[12,"Deterministic"]

#utilities
ParamMatrix[15,"Beta"]<-((ParamMatrix[15,"Deterministic"]))*(1-ParamMatrix[15,"Deterministic"])/((((ParamMatrix[15,"Deterministic"]*(1-(ParamMatrix[15,"Deterministic"])))/215)^0.5)^2)-((ParamMatrix[15,"Deterministic"]^2))*(1-ParamMatrix[15,"Deterministic"])/((((ParamMatrix[15,"Deterministic"]*(1-(ParamMatrix[15,"Deterministic"])))/215)^0.5)^2)
ParamMatrix[16,"Beta"]<-((ParamMatrix[16,"Deterministic"]))*(1-ParamMatrix[16,"Deterministic"])/((((ParamMatrix[16,"Deterministic"]*(1-(ParamMatrix[16,"Deterministic"])))/1571)^0.5)^2)-((ParamMatrix[16,"Deterministic"]^2))*(1-ParamMatrix[16,"Deterministic"])/((((ParamMatrix[16,"Deterministic"]*(1-(ParamMatrix[16,"Deterministic"])))/1571)^0.5)^2)

ParamMatrix[19,"Beta"]<-((ParamMatrix[19,"Deterministic"]))*(1-ParamMatrix[19,"Deterministic"])/((((ParamMatrix[19,"Deterministic"]*(1-(ParamMatrix[19,"Deterministic"])))/569)^0.5)^2)-((ParamMatrix[19,"Deterministic"]^2))*(1-ParamMatrix[19,"Deterministic"])/((((ParamMatrix[19,"Deterministic"]*(1-(ParamMatrix[19,"Deterministic"])))/569)^0.5)^2)
ParamMatrix[20,"Beta"]<-((ParamMatrix[20,"Deterministic"]))*(1-ParamMatrix[20,"Deterministic"])/((((ParamMatrix[20,"Deterministic"]*(1-(ParamMatrix[20,"Deterministic"])))/95)^0.5)^2)-((ParamMatrix[20,"Deterministic"]^2))*(1-ParamMatrix[20,"Deterministic"])/((((ParamMatrix[20,"Deterministic"]*(1-(ParamMatrix[20,"Deterministic"])))/95)^0.5)^2)


#probabilities
for (i in 27:32) {
  SE2<-(ifelse(cont.Tx1Arm_1LTxoptions=="Morphine",((ParamMatrix[i,"Deterministic"]*cont.standarderror)^2),(((ParamMatrix[i,"Deterministic"]*(1-ParamMatrix[i,"Deterministic"]))/1001)^0.5)^2))
  ParamMatrix[i,"Beta"]<-((ParamMatrix[i,"Deterministic"]))*(1-ParamMatrix[i,"Deterministic"])/SE2-((ParamMatrix[i,"Deterministic"]^2))*(1-ParamMatrix[i,"Deterministic"])/SE2
}
for (i in 1:3) {
  j<-31+i*2
  SE2<-(ifelse(cont.Tx1Arm_2LTxoptions=="Morphine",((ParamMatrix[j,"Deterministic"]*cont.standarderror)^2),(((ParamMatrix[j,"Deterministic"]*(1-ParamMatrix[j,"Deterministic"]))/1001)^0.5)^2))
  ParamMatrix[j,"Beta"]<-((ParamMatrix[j,"Deterministic"]))*(1-ParamMatrix[j,"Deterministic"])/SE2-((ParamMatrix[j,"Deterministic"]^2))*(1-ParamMatrix[j,"Deterministic"])/SE2
}
for (i in 1:3) {
  j<-32+i*2
  SE2<-(ifelse(cont.Tx2Arm_2LTxoptions=="Morphine",((ParamMatrix[j,"Deterministic"]*cont.standarderror)^2),(((ParamMatrix[j,"Deterministic"]*(1-ParamMatrix[j,"Deterministic"]))/1001)^0.5)^2))
  ParamMatrix[j,"Beta"]<-((ParamMatrix[j,"Deterministic"]))*(1-ParamMatrix[j,"Deterministic"])/SE2-((ParamMatrix[j,"Deterministic"]^2))*(1-ParamMatrix[j,"Deterministic"])/SE2
}
for (i in 39:40) {
  SE2<-((ParamMatrix[i,"Deterministic"]*cont.standarderror)^2)
  ParamMatrix[i,"Beta"]<-((ParamMatrix[i,"Deterministic"]))*(1-ParamMatrix[i,"Deterministic"])/SE2-((ParamMatrix[i,"Deterministic"]^2))*(1-ParamMatrix[i,"Deterministic"])/SE2
}


#Column "LCI"
#costs
for (i in 1:2) {
  ParamMatrix[i,"LCI"]<-ParamMatrix[i,"Deterministic"]
}
for (i in 3:7) {
  ParamMatrix[i,"LCI"]<-qgamma(0.025,shape=ParamMatrix[i,"Alpha"],scale=ParamMatrix[i,"Beta"])
}
for (i in 8:11) {
  ParamMatrix[i,"LCI"]<-ParamMatrix[i,"Deterministic"]
}
ParamMatrix[12,"LCI"]<-qgamma(0.025,shape=ParamMatrix[12,"Alpha"],scale=ParamMatrix[12,"Beta"])
for (i in 13:14) {
  ParamMatrix[i,"LCI"]<-ParamMatrix[i,"Deterministic"]
}
#utilities
for (i in 15:16) {
  ParamMatrix[i,"LCI"]<-qbeta(0.025,shape1=ParamMatrix[i,"Alpha"],shape2=ParamMatrix[i,"Beta"])
}
for (i in 17:18) {
  ParamMatrix[i,"LCI"]<-min(ParamMatrix[i-2,"LCI"]*(1+cont.utilitypercimp_NovelTherap),1)
}
for (i in 19:20) {
  ParamMatrix[i,"LCI"]<-qbeta(0.025,shape1=ParamMatrix[i,"Alpha"],shape2=ParamMatrix[i,"Beta"])
}
for (i in 21:22) {
  ParamMatrix[i,"LCI"]<-ParamMatrix[i-6,"LCI"]*cont.umult_failed1L
}                                      
for (i in 23:24) {
  ParamMatrix[i,"LCI"]<-ParamMatrix[i-4,"LCI"]*cont.umult_failed1L
}
ParamMatrix[25,"LCI"]<-(0.25*(ParamMatrix[15,"LCI"]+ParamMatrix[16,"LCI"]+ParamMatrix[19,"LCI"]+ParamMatrix[20,"LCI"]))*cont.umult_failed2L
ParamMatrix[26,"LCI"]<-ParamMatrix[20,"LCI"]*cont.umult_failed2L
#probabilities
for (i in 27:40) {
  ParamMatrix[i,"LCI"]<-qbeta(0.025,shape1=ParamMatrix[i,"Alpha"],shape2=ParamMatrix[i,"Beta"])
}
for (i in 41:44) {
  ParamMatrix[i,"LCI"]<-ParamMatrix[i-12,"LCI"]*cont.withd_mult_init
}


#Column "UCI"
#costs
for (i in 1:2) {
  ParamMatrix[i,"UCI"]<-ParamMatrix[i,"Deterministic"]
}
for (i in 3:7) {
  ParamMatrix[i,"UCI"]<-qgamma(0.975,shape=ParamMatrix[i,"Alpha"],scale=ParamMatrix[i,"Beta"])
}
for (i in 8:11) {
  ParamMatrix[i,"UCI"]<-ParamMatrix[i,"Deterministic"]
}
ParamMatrix[12,"UCI"]<-qgamma(0.975,shape=ParamMatrix[12,"Alpha"],scale=ParamMatrix[12,"Beta"])
for (i in 13:14) {
  ParamMatrix[i,"UCI"]<-ParamMatrix[i,"Deterministic"]
}
#utilities
for (i in 15:16) {
  ParamMatrix[i,"UCI"]<-qbeta(0.975,shape1=ParamMatrix[i,"Alpha"],shape2=ParamMatrix[i,"Beta"])
}
for (i in 17:18) {
  ParamMatrix[i,"UCI"]<-min(ParamMatrix[i-2,"UCI"]*(1+cont.utilitypercimp_NovelTherap),1)
}
for (i in 19:20) {
  ParamMatrix[i,"UCI"]<-qbeta(0.975,shape1=ParamMatrix[i,"Alpha"],shape2=ParamMatrix[i,"Beta"])
}
for (i in 21:22) {
  ParamMatrix[i,"UCI"]<-ParamMatrix[i-6,"UCI"]*cont.umult_failed1L
}                                      
for (i in 23:24) {
  ParamMatrix[i,"UCI"]<-ParamMatrix[i-4,"UCI"]*cont.umult_failed1L
}
ParamMatrix[25,"UCI"]<-(0.25*(ParamMatrix[15,"UCI"]+ParamMatrix[16,"UCI"]+ParamMatrix[19,"UCI"]+ParamMatrix[20,"UCI"]))*cont.umult_failed2L
ParamMatrix[26,"UCI"]<-ParamMatrix[20,"UCI"]*cont.umult_failed2L
#probabilities
for (i in 27:40) {
  ParamMatrix[i,"UCI"]<-qbeta(0.975,shape1=ParamMatrix[i,"Alpha"],shape2=ParamMatrix[i,"Beta"])
}
for (i in 41:44) {
  ParamMatrix[i,"UCI"]<-ParamMatrix[i-12,"UCI"]*cont.withd_mult_init
}

####################
#MODEL AS A FUNCTION
####################

#MODEL AS A FUNCTION

#set Cost Matrix and Trace/Trans Matrices length to 105 - maximum time horizon tested+1
costANDtracematrices_nrows<-105

Pain_Markov <- function(TransArray, stateCost, stateUtil){
  
  trace_matrix <- matrix(NA, nrow=costANDtracematrices_nrows, ncol=ncol(TransArray))  
  trace_matrix[1,] <- InitVector
  trace_matrix[2,] <- InitVector %*% TransArray[,,1] 
  for (i in 3:nrow(trace_matrix)){
    trace_matrix[i,] <- trace_matrix[i-1,] %*% TransArray[,,i-1]
  }
  #hcc = half cycle corrected
  hcc_trace_matrix <- matrix(NA, nrow=costANDtracematrices_nrows, ncol=ncol(TransArray))
  hcc_trace_matrix[1,] <- 0.5*InitVector + 0.5*trace_matrix[2,]
  for (i in 2:costANDtracematrices_nrows-1){
    hcc_trace_matrix[i,] <- 0.5*trace_matrix[i,] + 0.5*trace_matrix[i+1,]
  }
  hcc_trace_matrix[costANDtracematrices_nrows,] <- trace_matrix[costANDtracematrices_nrows,]
  
  
  trace_costs1 <- trace_matrix*stateCost
  trace_qalys1 <- sweep(trace_matrix, MARGIN=2, stateUtil, "*")
  
  trace_costs <- hcc_trace_matrix*stateCost
  trace_qalys <- sweep(hcc_trace_matrix, MARGIN=2, stateUtil, "*")
  
  total_costs <- sum(trace_costs)
  total_qalys <- sum(trace_qalys)
  
  trace_costs <- hcc_trace_matrix*stateCost
  trace_qalys <- sweep(hcc_trace_matrix, MARGIN=2, stateUtil, "*")
  
  HealthStateCosts <- colSums(trace_costs[1:cont.TimeHorizon,])
  HealthStateQALYs <- colSums(trace_qalys[1:cont.TimeHorizon,])
  
  total_costs <- sum(colSums(trace_costs[1:cont.TimeHorizon,]))
  total_qalys <- sum(colSums(trace_qalys[1:cont.TimeHorizon,]))
  
  
  
  obj <- list(costs=total_costs, qalys=total_qalys)
  invisible(obj)
}

####
#INPUT VECTORS, PATIENT FLOW SHEETS AND RESULTS
#IN ENTIRETY FOR DETERMINISTIC, PROBABILISTIC  OR OWSA
####

#######################
#DETERMINISTIC ANALYSIS
#######################

if (cont.AnalysisType=="Deterministic"){
  
#   Pain_Inputs(ParamMatrix,Deterministic)
  
  
  #INITIAL VECTOR
  InitVector<-c(1,0,0,0,0,
                0,0,0,0,0)
  
  #UTILITY VECTORS

  UtilityVector_Comp<-c(ParamMatrix["p_u_on1LTx_Tx1_noAE","Deterministic"],ParamMatrix["p_u_on1LTx_Tx1_AE","Deterministic"],
                     ParamMatrix["p_u_withdrawn1L_AE","Deterministic"],ParamMatrix["p_u_withdrawn1L_other","Deterministic"],
                     ParamMatrix["p_u_on2LTx_noAE","Deterministic"],ParamMatrix["p_u_on2LTx_AE","Deterministic"],
                     ParamMatrix["p_u_withdrawn2L_AE","Deterministic"],ParamMatrix["p_u_withdrawn2L_other","Deterministic"],
                     ParamMatrix["p_u_3L","Deterministic"],ParamMatrix["p_u_discontinuation","Deterministic"]
                     )*cont.CycleProp
  UtilityVector_Novel<-UtilityVector_Comp
  UtilityVector_Novel[1]<-ParamMatrix["p_u_on1LTx_Tx2_noAE","Deterministic"]*cont.CycleProp
  UtilityVector_Novel[2]<-ParamMatrix["p_u_on1LTx_Tx2_AE","Deterministic"]*cont.CycleProp


  #COST MATRICES
  CostMatrix_Comp<-matrix(nrow=costANDtracematrices_nrows,ncol=10)
  CostMatrix_Comp[,1]<-ParamMatrix["p_c_cycle_tx_tx1","Deterministic"]+ParamMatrix["p_c_cycle_comed_tx1","Deterministic"]
  CostMatrix_Comp[,2]<-ParamMatrix["p_c_cycle_tx_tx1","Deterministic"]+ParamMatrix["p_c_cycle_comed_tx1","Deterministic"]+ParamMatrix["p_c_cycle_ae","Deterministic"]
  CostMatrix_Comp[,3]<-ParamMatrix["p_c_cycle_withd_AE","Deterministic"]
  CostMatrix_Comp[,4]<-ParamMatrix["p_c_cycle_withd_other","Deterministic"]
  CostMatrix_Comp[,5]<-ParamMatrix["p_c_cycle_2Ltx_tx1arm","Deterministic"]
  CostMatrix_Comp[,6]<-ParamMatrix["p_c_cycle_2Ltx_tx1arm","Deterministic"]+ParamMatrix["p_c_cycle_ae","Deterministic"]
  CostMatrix_Comp[,7]<-ParamMatrix["p_c_cycle_withd_AE","Deterministic"]
  CostMatrix_Comp[,8]<-ParamMatrix["p_c_cycle_withd_other","Deterministic"]
  CostMatrix_Comp[,9]<-ParamMatrix["p_c_cycle_3Ltx_tx1modelarm","Deterministic"]
  CostMatrix_Comp[,10]<-ParamMatrix["p_c_cycle_discontinued","Deterministic"]

  if (cont.titration=="no adjustment for first 4 weeks"){
    print('no titration adjustment...')
  } else {
    for (i in 2:5){
      CostMatrix_Comp[i,1]<-ParamMatrix["p_c_cycle_tx_tx1_init","Deterministic"]+ParamMatrix["p_c_cycle_comed_tx1","Deterministic"]
      CostMatrix_Comp[i,2]<-ParamMatrix["p_c_cycle_tx_tx1_init","Deterministic"]+ParamMatrix["p_c_cycle_comed_tx1","Deterministic"]+ParamMatrix["p_c_cycle_ae","Deterministic"]
  }}
  #NovelTherapy arm
  CostMatrix_Novel<-CostMatrix_Comp
  CostMatrix_Novel[,1]<-ParamMatrix["p_c_cycle_tx_tx2","Deterministic"]+ParamMatrix["p_c_cycle_comed_tx2","Deterministic"]
  CostMatrix_Novel[,2]<-ParamMatrix["p_c_cycle_tx_tx2","Deterministic"]+ParamMatrix["p_c_cycle_comed_tx2","Deterministic"]+ParamMatrix["p_c_cycle_ae","Deterministic"]
  CostMatrix_Novel[,5]<-ParamMatrix["p_c_cycle_2Ltx_tx2arm","Deterministic"]
  CostMatrix_Novel[,6]<-ParamMatrix["p_c_cycle_2Ltx_tx2arm","Deterministic"]+ParamMatrix["p_c_cycle_ae","Deterministic"]

  if (cont.titration=="no adjustment for first 4 weeks"){
    print('no titration adjustment...')
  } else {
    for (i in 2:5){
      CostMatrix_Novel[i,1]<-ParamMatrix["p_c_cycle_tx_tx2_init","Deterministic"]+ParamMatrix["p_c_cycle_comed_tx2","Deterministic"]
      CostMatrix_Novel[i,2]<-ParamMatrix["p_c_cycle_tx_tx2_init","Deterministic"]+ParamMatrix["p_c_cycle_comed_tx2","Deterministic"]+ParamMatrix["p_c_cycle_ae","Deterministic"]
    }}


  #TRANSITION ARRAYS - 1= transitions from 1LTx NO AEs, etc
  
  #Note - 3D arrays are required rather than 2D matrices as different transition matrices are required for early cycles if titration is considered
  
  TransVec1_Comp<-c((1-ParamMatrix["p_prob_withdAE_Tx1arm_1L","Deterministic"]-ParamMatrix["p_prob_withdother_Tx1arm_1L","Deterministic"])*(1-ParamMatrix["p_prob_AE_Tx1arm_1L","Deterministic"]),
               (1-ParamMatrix["p_prob_withdAE_Tx1arm_1L","Deterministic"]-ParamMatrix["p_prob_withdother_Tx1arm_1L","Deterministic"])*(ParamMatrix["p_prob_AE_Tx1arm_1L","Deterministic"]),
               ParamMatrix["p_prob_withdAE_Tx1arm_1L","Deterministic"],
               ParamMatrix["p_prob_withdother_Tx1arm_1L","Deterministic"],
               0,
               0,0,0,0,0
               )
  TransVec2_Comp<-c((1-ParamMatrix["p_prob_withdAE_Tx1arm_1L","Deterministic"]-ParamMatrix["p_prob_withdother_Tx1arm_1L","Deterministic"])*(1-ParamMatrix["p_prob_AE_Tx1arm_1L","Deterministic"]),
              (1-ParamMatrix["p_prob_withdAE_Tx1arm_1L","Deterministic"]-ParamMatrix["p_prob_withdother_Tx1arm_1L","Deterministic"])*(ParamMatrix["p_prob_AE_Tx1arm_1L","Deterministic"]),
              ParamMatrix["p_prob_withdAE_Tx1arm_1L","Deterministic"],
              ParamMatrix["p_prob_withdother_Tx1arm_1L","Deterministic"],
              0,
              0,0,0,0,0
              )
  TransVec3_Comp<-c(0,0,0,0,
                    (1-ParamMatrix["p_prob_discontafter1L","Deterministic"])*(1-ParamMatrix["p_prob_AE_Tx1arm_2L","Deterministic"]),
                    (1-ParamMatrix["p_prob_discontafter1L","Deterministic"])*ParamMatrix["p_prob_AE_Tx1arm_2L","Deterministic"],
                    0,0,0,
                    ParamMatrix["p_prob_discontafter1L","Deterministic"]
                    )
  TransVec4_Comp<-c(0,0,0,0,
                    (1-ParamMatrix["p_prob_discontafter1L","Deterministic"])*(1-ParamMatrix["p_prob_AE_Tx1arm_2L","Deterministic"]),
                    (1-ParamMatrix["p_prob_discontafter1L","Deterministic"])*ParamMatrix["p_prob_AE_Tx1arm_2L","Deterministic"],
                    0,0,0,
                    ParamMatrix["p_prob_discontafter1L","Deterministic"]
                    )
  TransVec5_Comp<-c(0,0,0,0,
                    (1-ParamMatrix["p_prob_withdAE_Tx1arm_2L","Deterministic"]-ParamMatrix["p_prob_withdother_Tx1arm_2L","Deterministic"])*(1-ParamMatrix["p_prob_AE_Tx1arm_2L","Deterministic"]),
                    (1-ParamMatrix["p_prob_withdAE_Tx1arm_2L","Deterministic"]-ParamMatrix["p_prob_withdother_Tx1arm_2L","Deterministic"])*(ParamMatrix["p_prob_AE_Tx1arm_2L","Deterministic"]),
                    ParamMatrix["p_prob_withdAE_Tx1arm_2L","Deterministic"],
                    ParamMatrix["p_prob_withdother_Tx1arm_2L","Deterministic"],
                    0,0
                    )
  TransVec6_Comp<-c(0,0,0,0,
                    (1-ParamMatrix["p_prob_withdAE_Tx1arm_2L","Deterministic"]-ParamMatrix["p_prob_withdother_Tx1arm_2L","Deterministic"])*(1-ParamMatrix["p_prob_AE_Tx1arm_2L","Deterministic"]),
                    (1-ParamMatrix["p_prob_withdAE_Tx1arm_2L","Deterministic"]-ParamMatrix["p_prob_withdother_Tx1arm_2L","Deterministic"])*(ParamMatrix["p_prob_AE_Tx1arm_2L","Deterministic"]),
                    ParamMatrix["p_prob_withdAE_Tx1arm_2L","Deterministic"],
                    ParamMatrix["p_prob_withdother_Tx1arm_2L","Deterministic"],
                    0,0
                    )
  TransVec7_Comp<-c(0,0,0,0,0,
                    0,0,0,
                    ifelse(cont.PatPathway=="Discontinuation",0,1-ParamMatrix["p_prob_discontafter2L","Deterministic"]),
                    ifelse(cont.PatPathway=="Discontinuation",1,ParamMatrix["p_prob_discontafter2L","Deterministic"])
                    )
  TransVec8_Comp<-c(0,0,0,0,0,
                    0,0,0,
                    ifelse(cont.PatPathway=="Discontinuation",0,1-ParamMatrix["p_prob_discontafter2L","Deterministic"]),
                    ifelse(cont.PatPathway=="Discontinuation",1,ParamMatrix["p_prob_discontafter2L","Deterministic"])
                    )
  TransVec9_Comp<-c(0,0,0,0,0,
                    0,0,0,1,0)
  TransVec10_Comp<-c(0,0,0,0,0,
                    0,0,0,0,1)                 
  
  TransMat_Comp<-rbind(TransVec1_Comp,TransVec2_Comp,TransVec3_Comp,TransVec4_Comp,TransVec5_Comp,
                       TransVec6_Comp,TransVec7_Comp,TransVec8_Comp,TransVec9_Comp,TransVec10_Comp)
  colnames(TransMat_Comp)<-c("NoAEs_1L","AEs_1L","WithdAEs_1L","WithdOther_1L","NoAEs_2L","AEs_2L","WithdAEs_2L","WithdOther_1L","3rdL","Discontinuation")
  rownames(TransMat_Comp)<-colnames(TransMat_Comp)
  rowSums(TransMat_Comp)
  
  #Novel Therapy arm
  TransVec1_Novel<-c((1-ParamMatrix["p_prob_withdAE_Tx2arm_1L","Deterministic"]-ParamMatrix["p_prob_withdother_Tx2arm_1L","Deterministic"])*(1-ParamMatrix["p_prob_AE_Tx2arm_1L","Deterministic"]),
                    (1-ParamMatrix["p_prob_withdAE_Tx2arm_1L","Deterministic"]-ParamMatrix["p_prob_withdother_Tx2arm_1L","Deterministic"])*(ParamMatrix["p_prob_AE_Tx2arm_1L","Deterministic"]),
                    ParamMatrix["p_prob_withdAE_Tx2arm_1L","Deterministic"],
                    ParamMatrix["p_prob_withdother_Tx2arm_1L","Deterministic"],
                    0,
                    0,0,0,0,0
  )
  TransVec2_Novel<-c((1-ParamMatrix["p_prob_withdAE_Tx2arm_1L","Deterministic"]-ParamMatrix["p_prob_withdother_Tx2arm_1L","Deterministic"])*(1-ParamMatrix["p_prob_AE_Tx2arm_1L","Deterministic"]),
                    (1-ParamMatrix["p_prob_withdAE_Tx2arm_1L","Deterministic"]-ParamMatrix["p_prob_withdother_Tx2arm_1L","Deterministic"])*(ParamMatrix["p_prob_AE_Tx2arm_1L","Deterministic"]),
                    ParamMatrix["p_prob_withdAE_Tx2arm_1L","Deterministic"],
                    ParamMatrix["p_prob_withdother_Tx2arm_1L","Deterministic"],
                    0,
                    0,0,0,0,0
  )
  TransVec3_Novel<-c(0,0,0,0,
                    (1-ParamMatrix["p_prob_discontafter1L","Deterministic"])*(1-ParamMatrix["p_prob_AE_Tx2arm_2L","Deterministic"]),
                    (1-ParamMatrix["p_prob_discontafter1L","Deterministic"])*ParamMatrix["p_prob_AE_Tx2arm_2L","Deterministic"],
                    0,0,0,
                    ParamMatrix["p_prob_discontafter1L","Deterministic"]
  )
  TransVec4_Novel<-c(0,0,0,0,
                    (1-ParamMatrix["p_prob_discontafter1L","Deterministic"])*(1-ParamMatrix["p_prob_AE_Tx2arm_2L","Deterministic"]),
                    (1-ParamMatrix["p_prob_discontafter1L","Deterministic"])*ParamMatrix["p_prob_AE_Tx2arm_2L","Deterministic"],
                    0,0,0,
                    ParamMatrix["p_prob_discontafter1L","Deterministic"]
  )
  TransVec5_Novel<-c(0,0,0,0,
                    (1-ParamMatrix["p_prob_withdAE_Tx2arm_2L","Deterministic"]-ParamMatrix["p_prob_withdother_Tx2arm_2L","Deterministic"])*(1-ParamMatrix["p_prob_AE_Tx2arm_2L","Deterministic"]),
                    (1-ParamMatrix["p_prob_withdAE_Tx2arm_2L","Deterministic"]-ParamMatrix["p_prob_withdother_Tx2arm_2L","Deterministic"])*(ParamMatrix["p_prob_AE_Tx2arm_2L","Deterministic"]),
                    ParamMatrix["p_prob_withdAE_Tx2arm_2L","Deterministic"],
                    ParamMatrix["p_prob_withdother_Tx2arm_2L","Deterministic"],
                    0,0
  )
  TransVec6_Novel<-c(0,0,0,0,
                    (1-ParamMatrix["p_prob_withdAE_Tx2arm_2L","Deterministic"]-ParamMatrix["p_prob_withdother_Tx2arm_2L","Deterministic"])*(1-ParamMatrix["p_prob_AE_Tx2arm_2L","Deterministic"]),
                    (1-ParamMatrix["p_prob_withdAE_Tx2arm_2L","Deterministic"]-ParamMatrix["p_prob_withdother_Tx2arm_2L","Deterministic"])*(ParamMatrix["p_prob_AE_Tx2arm_2L","Deterministic"]),
                    ParamMatrix["p_prob_withdAE_Tx2arm_2L","Deterministic"],
                    ParamMatrix["p_prob_withdother_Tx2arm_2L","Deterministic"],
                    0,0
  )
  TransVec7_Novel<-c(0,0,0,0,0,
                    0,0,0,
                    ifelse(cont.PatPathway=="Discontinuation",0,1-ParamMatrix["p_prob_discontafter2L","Deterministic"]),
                    ifelse(cont.PatPathway=="Discontinuation",1,ParamMatrix["p_prob_discontafter2L","Deterministic"])
  )
  TransVec8_Novel<-c(0,0,0,0,0,
                    0,0,0,
                    ifelse(cont.PatPathway=="Discontinuation",0,1-ParamMatrix["p_prob_discontafter2L","Deterministic"]),
                    ifelse(cont.PatPathway=="Discontinuation",1,ParamMatrix["p_prob_discontafter2L","Deterministic"])
  )
  TransVec9_Novel<-c(0,0,0,0,0,
                    0,0,0,1,0)
  TransVec10_Novel<-c(0,0,0,0,0,
                     0,0,0,0,1)     
  
  TransMat_Novel<-rbind(TransVec1_Novel,TransVec2_Novel,TransVec3_Novel,TransVec4_Novel,TransVec5_Novel,
                       TransVec6_Novel,TransVec7_Novel,TransVec8_Novel,TransVec9_Novel,TransVec10_Novel)
  rownames(TransMat_Novel)<-rownames(TransMat_Comp)
  colnames(TransMat_Novel)<-colnames(TransMat_Comp)
  rowSums(TransMat_Novel)

  ####
  #Generate alternate transition matrix if titration scenario being considered
  ####
  
  
  if (cont.titration=="no adjustment for first 4 weeks"){
    print('no titration adjustment...')
  } else {
    #Comp arm
    InitTransVec1_Comp<-c((1-ParamMatrix["p_prob_withdAE_Tx1arm_1L_init","Deterministic"]-ParamMatrix["p_prob_withdother_Tx1arm_1L_init","Deterministic"])*(1-ParamMatrix["p_prob_AE_Tx1arm_1L","Deterministic"]),
                     (1-ParamMatrix["p_prob_withdAE_Tx1arm_1L_init","Deterministic"]-ParamMatrix["p_prob_withdother_Tx1arm_1L_init","Deterministic"])*(ParamMatrix["p_prob_AE_Tx1arm_1L","Deterministic"]),
                     ParamMatrix["p_prob_withdAE_Tx1arm_1L_init","Deterministic"],
                     ParamMatrix["p_prob_withdother_Tx1arm_1L_init","Deterministic"],
                     0,
                     0,0,0,0,0
    )
    InitTransVec2_Comp<-c((1-ParamMatrix["p_prob_withdAE_Tx1arm_1L_init","Deterministic"]-ParamMatrix["p_prob_withdother_Tx1arm_1L_init","Deterministic"])*(1-ParamMatrix["p_prob_AE_Tx1arm_1L","Deterministic"]),
                      (1-ParamMatrix["p_prob_withdAE_Tx1arm_1L_init","Deterministic"]-ParamMatrix["p_prob_withdother_Tx1arm_1L_init","Deterministic"])*(ParamMatrix["p_prob_AE_Tx1arm_1L","Deterministic"]),
                      ParamMatrix["p_prob_withdAE_Tx1arm_1L_init","Deterministic"],
                      ParamMatrix["p_prob_withdother_Tx1arm_1L_init","Deterministic"],
                      0,
                      0,0,0,0,0
    )
  
    InitTransMat_Comp<-rbind(InitTransVec1_Comp,InitTransVec2_Comp,TransVec3_Comp,TransVec4_Comp,TransVec5_Comp,
                             TransVec6_Comp,TransVec7_Comp,TransVec8_Comp,TransVec9_Comp,TransVec10_Comp)
    rownames(InitTransMat_Comp)<-rownames(TransMat_Comp)
    colnames(InitTransMat_Comp)<-colnames(TransMat_Comp)
    rowSums(InitTransMat_Comp)
    #Novel arm
    InitTransVec1_Novel<-c((1-ParamMatrix["p_prob_withdAE_Tx2arm_1L_init","Deterministic"]-ParamMatrix["p_prob_withdother_Tx2arm_1L_init","Deterministic"])*(1-ParamMatrix["p_prob_AE_Tx2arm_1L","Deterministic"]),
                          (1-ParamMatrix["p_prob_withdAE_Tx2arm_1L_init","Deterministic"]-ParamMatrix["p_prob_withdother_Tx2arm_1L_init","Deterministic"])*(ParamMatrix["p_prob_AE_Tx2arm_1L","Deterministic"]),
                          ParamMatrix["p_prob_withdAE_Tx2arm_1L_init","Deterministic"],
                          ParamMatrix["p_prob_withdother_Tx2arm_1L_init","Deterministic"],
                          0,
                          0,0,0,0,0
    )
    InitTransVec2_Novel<-c((1-ParamMatrix["p_prob_withdAE_Tx2arm_1L_init","Deterministic"]-ParamMatrix["p_prob_withdother_Tx2arm_1L_init","Deterministic"])*(1-ParamMatrix["p_prob_AE_Tx2arm_1L","Deterministic"]),
                          (1-ParamMatrix["p_prob_withdAE_Tx2arm_1L_init","Deterministic"]-ParamMatrix["p_prob_withdother_Tx2arm_1L_init","Deterministic"])*(ParamMatrix["p_prob_AE_Tx2arm_1L","Deterministic"]),
                          ParamMatrix["p_prob_withdAE_Tx2arm_1L_init","Deterministic"],
                          ParamMatrix["p_prob_withdother_Tx2arm_1L_init","Deterministic"],
                          0,
                          0,0,0,0,0
    )
    InitTransMat_Novel<-rbind(InitTransVec1_Novel,InitTransVec2_Novel,TransVec3_Novel,TransVec4_Novel,TransVec5_Novel,
                             TransVec6_Novel,TransVec7_Novel,TransVec8_Novel,TransVec9_Novel,TransVec10_Novel)
    rownames(InitTransMat_Novel)<-rownames(TransMat_Novel)
    colnames(InitTransMat_Novel)<-colnames(TransMat_Novel)
    rowSums(InitTransMat_Novel)  
  }
  
  ###
  #create arrays of matrices to allow time-varying transition probabilities
  TransArrayComp <- array(data=NA,dim=c(10,10,costANDtracematrices_nrows)) #dim=c(nrow,ncol,nmatrix)
  TransArrayNovel <- array(data=NA,dim=c(10,10,costANDtracematrices_nrows)) #dim=c(nrow,ncol,nmatrix)
  for (i in 1:costANDtracematrices_nrows) {
    TransArrayComp[,,i] <-TransMat_Comp
    TransArrayNovel[,,i]<-TransMat_Novel
  }
  #adapt array if titration is under consideration
  ####
  if (cont.titration=="no adjustment for first 4 weeks"){
    print('no titration adjustment...')
  } else {
    for (i in 1:4) {
      TransArrayComp[,,i] <-InitTransMat_Comp
      TransArrayNovel[,,i]<-InitTransMat_Novel
    }
  }
    
  #check
  rowSums(TransArrayComp[,,4])
  rowSums(TransArrayComp[,,8])
  rowSums(TransArrayNovel[,,4])
  rowSums(TransArrayNovel[,,8])


  #Evaluate Model
  Results_Comp <- Pain_Markov(TransArrayComp,CostMatrix_Comp,UtilityVector_Comp) 
  Results_Novel <- Pain_Markov(TransArrayNovel,CostMatrix_Novel,UtilityVector_Novel)
  
  DET_ICER<-(Results_Novel$costs-Results_Comp$costs)/(Results_Novel$qalys-Results_Comp$qalys)
  
}

#######################
#PROBABILISTIC ANALYSIS
#######################

if (cont.AnalysisType=="Probabilistic"){  
  
  #INITIAL VECTOR
  InitVector<-c(1,0,0,0,0,
                0,0,0,0,0)
  
  ###
  #PSA MATRIX
  ###
  
  #N=cont.nruns PROBABILISTIC VALUES DRAWN FROM A SEPARATE MATRIX
  PSAinputsMatrix<-matrix(NA,nrow=cont.nruns,ncol=44)
  colnames(PSAinputsMatrix)<-rownames(ParamMatrix)
  
  #costs
  for (i in 1:2) {
    PSAinputsMatrix[,i]<-ParamMatrix[i,"Deterministic"]
  }
  for (i in 3:7) {
    PSAinputsMatrix[,i]<-rgamma(cont.nruns,shape=ParamMatrix[i,"Alpha"],scale=ParamMatrix[i,"Beta"])
  }
  for (i in 8:11) {
    PSAinputsMatrix[,i]<-ParamMatrix[i,"Deterministic"]
  }
  PSAinputsMatrix[,12]<-rgamma(cont.nruns,shape=ParamMatrix[12,"Alpha"],scale=ParamMatrix[12,"Beta"])
  for (i in 13:14) {
    PSAinputsMatrix[,i]<-ParamMatrix[i,"Deterministic"]
  }
  #utilities
  for (i in 15:16) {
    PSAinputsMatrix[,i]<-rbeta(cont.nruns,shape1=ParamMatrix[i,"Alpha"],shape2=ParamMatrix[i,"Beta"])
  }
  for (j in 1:cont.nruns) {
    for (i in 17:18) {
      PSAinputsMatrix[j,i]<-min(PSAinputsMatrix[j,i-2]*(1+cont.utilitypercimp_NovelTherap),1)
    }
  }
  for (i in 19:20) {
    PSAinputsMatrix[,i]<-rbeta(cont.nruns,shape1=ParamMatrix[i,"Alpha"],shape2=ParamMatrix[i,"Beta"])
  }
  for (j in 1:cont.nruns) {
    for (i in 21:22) {
      PSAinputsMatrix[j,i]<-PSAinputsMatrix[j,i-6]*cont.umult_failed1L
    }
  }
  for (j in 1:cont.nruns) {
    for (i in 23:24) {
      PSAinputsMatrix[j,i]<-PSAinputsMatrix[j,i-4]*cont.umult_failed1L
    }
  }
  PSAinputsMatrix[,25]<-0.25*(PSAinputsMatrix[,15]+PSAinputsMatrix[,16]+PSAinputsMatrix[,17]+PSAinputsMatrix[,18])
  PSAinputsMatrix[,26]<-PSAinputsMatrix[,20]*cont.umult_failed2L
  #probabilities
  PSAinputsMatrix[,27]<-rbeta(cont.nruns,shape1=ParamMatrix[27,"Alpha"],shape2=ParamMatrix[27,"Beta"])
  PSAinputsMatrix[,28]<-PSAinputsMatrix[,27]*(1-cont.prop_improv_AE_noveltherapy)
  for (i in 29:40) {
    PSAinputsMatrix[,i]<-rbeta(cont.nruns,shape1=ParamMatrix[i,"Alpha"],shape2=ParamMatrix[i,"Beta"])
  }
  for (i in 41:44) {
    PSAinputsMatrix[,i]<-PSAinputsMatrix[,i-12]*cont.withd_mult_init
  }
  
  #Transpose for ease of coding, below
  PSAinputsMatrixT<-t(PSAinputsMatrix)
  rownames(PSAinputsMatrixT)<-colnames(PSAinputsMatrix)
  
  #Create PSA REsults Matrix
  #Results Matrix
  PSAresultsMatrix <- matrix(NA,ncol=6,nrow=nrow(PSAinputsMatrix))
  colnames(PSAresultsMatrix) <- c("Costs_Comp","QALYs_Comp","Costs_Novel","QALYs_Novel","inc_Costs","inc_QALYs")
  tail(PSAresultsMatrix)
  

  
  
  
  ####
  #MODEL INPUT MATRICES, MODEL EVALUATION and RESULTS STORE#
  ####
  
  #Input matrix data entry, model evaluation
  
  for (z in 1:cont.nruns){
      
    #UTILITY VECTORS
      
      UtilityVector_Comp<-c(PSAinputsMatrixT["p_u_on1LTx_Tx1_noAE",z],PSAinputsMatrixT["p_u_on1LTx_Tx1_AE",z],
                            PSAinputsMatrixT["p_u_withdrawn1L_AE",z],PSAinputsMatrixT["p_u_withdrawn1L_other",z],
                            PSAinputsMatrixT["p_u_on2LTx_noAE",z],PSAinputsMatrixT["p_u_on2LTx_AE",z],
                            PSAinputsMatrixT["p_u_withdrawn2L_AE",z],PSAinputsMatrixT["p_u_withdrawn2L_other",z],
                            PSAinputsMatrixT["p_u_3L",z],PSAinputsMatrixT["p_u_discontinuation",z]
      )*cont.CycleProp
      UtilityVector_Novel<-UtilityVector_Comp
      UtilityVector_Novel[1]<-PSAinputsMatrixT["p_u_on1LTx_Tx2_noAE",z]*cont.CycleProp
      UtilityVector_Novel[2]<-PSAinputsMatrixT["p_u_on1LTx_Tx2_AE",z]*cont.CycleProp
      
      
      #COST MATRICES
      CostMatrix_Comp<-matrix(nrow=costANDtracematrices_nrows,ncol=10)
      CostMatrix_Comp[,1]<-PSAinputsMatrixT["p_c_cycle_tx_tx1",z]+PSAinputsMatrixT["p_c_cycle_comed_tx1",z]
      CostMatrix_Comp[,2]<-PSAinputsMatrixT["p_c_cycle_tx_tx1",z]+PSAinputsMatrixT["p_c_cycle_comed_tx1",z]+PSAinputsMatrixT["p_c_cycle_ae",z]
      CostMatrix_Comp[,3]<-PSAinputsMatrixT["p_c_cycle_withd_AE",z]
      CostMatrix_Comp[,4]<-PSAinputsMatrixT["p_c_cycle_withd_other",z]
      CostMatrix_Comp[,5]<-PSAinputsMatrixT["p_c_cycle_2Ltx_tx1arm",z]
      CostMatrix_Comp[,6]<-PSAinputsMatrixT["p_c_cycle_2Ltx_tx1arm",z]+PSAinputsMatrixT["p_c_cycle_ae",z]
      CostMatrix_Comp[,7]<-PSAinputsMatrixT["p_c_cycle_withd_AE",z]
      CostMatrix_Comp[,8]<-PSAinputsMatrixT["p_c_cycle_withd_other",z]
      CostMatrix_Comp[,9]<-PSAinputsMatrixT["p_c_cycle_3Ltx_tx1modelarm",z]
      CostMatrix_Comp[,10]<-PSAinputsMatrixT["p_c_cycle_discontinued",z]
      
      if (cont.titration=="no adjustment for first 4 weeks"){
        print('no titration adjustment...')
      } else {
        for (i in 2:5){
          CostMatrix_Comp[i,1]<-PSAinputsMatrixT["p_c_cycle_tx_tx1_init",z]+PSAinputsMatrixT["p_c_cycle_comed_tx1",z]
          CostMatrix_Comp[i,2]<-PSAinputsMatrixT["p_c_cycle_tx_tx1_init",z]+PSAinputsMatrixT["p_c_cycle_comed_tx1",z]+PSAinputsMatrixT["p_c_cycle_ae",z]
        }}
      #NovelTherapy arm
      CostMatrix_Novel<-CostMatrix_Comp
      CostMatrix_Novel[,1]<-PSAinputsMatrixT["p_c_cycle_tx_tx2",z]+PSAinputsMatrixT["p_c_cycle_comed_tx2",z]
      CostMatrix_Novel[,2]<-PSAinputsMatrixT["p_c_cycle_tx_tx2",z]+PSAinputsMatrixT["p_c_cycle_comed_tx2",z]+PSAinputsMatrixT["p_c_cycle_ae",z]
      CostMatrix_Novel[,5]<-PSAinputsMatrixT["p_c_cycle_2Ltx_tx2arm",z]
      CostMatrix_Novel[,6]<-PSAinputsMatrixT["p_c_cycle_2Ltx_tx2arm",z]+PSAinputsMatrixT["p_c_cycle_ae",z]
      
      if (cont.titration=="no adjustment for first 4 weeks"){
        print('no titration adjustment...')
      } else {
        for (i in 2:5){
          CostMatrix_Novel[i,1]<-PSAinputsMatrixT["p_c_cycle_tx_tx2_init",z]+PSAinputsMatrixT["p_c_cycle_comed_tx2",z]
          CostMatrix_Novel[i,2]<-PSAinputsMatrixT["p_c_cycle_tx_tx2_init",z]+PSAinputsMatrixT["p_c_cycle_comed_tx2",z]+PSAinputsMatrixT["p_c_cycle_ae",z]
        }}
      
      
      #TRANSITION ARRAYS - 1= transitions from 1LTx NO AEs, etc
      #Note - 3D arrays are required rather than 2D matrices as different transition matrices are required for early cycles if titration is considered
      
      TransVec1_Comp<-c((1-PSAinputsMatrixT["p_prob_withdAE_Tx1arm_1L",z]-PSAinputsMatrixT["p_prob_withdother_Tx1arm_1L",z])*(1-PSAinputsMatrixT["p_prob_AE_Tx1arm_1L",z]),
                        (1-PSAinputsMatrixT["p_prob_withdAE_Tx1arm_1L",z]-PSAinputsMatrixT["p_prob_withdother_Tx1arm_1L",z])*(PSAinputsMatrixT["p_prob_AE_Tx1arm_1L",z]),
                        PSAinputsMatrixT["p_prob_withdAE_Tx1arm_1L",z],
                        PSAinputsMatrixT["p_prob_withdother_Tx1arm_1L",z],
                        0,
                        0,0,0,0,0
      )
      TransVec2_Comp<-c((1-PSAinputsMatrixT["p_prob_withdAE_Tx1arm_1L",z]-PSAinputsMatrixT["p_prob_withdother_Tx1arm_1L",z])*(1-PSAinputsMatrixT["p_prob_AE_Tx1arm_1L",z]),
                        (1-PSAinputsMatrixT["p_prob_withdAE_Tx1arm_1L",z]-PSAinputsMatrixT["p_prob_withdother_Tx1arm_1L",z])*(PSAinputsMatrixT["p_prob_AE_Tx1arm_1L",z]),
                        PSAinputsMatrixT["p_prob_withdAE_Tx1arm_1L",z],
                        PSAinputsMatrixT["p_prob_withdother_Tx1arm_1L",z],
                        0,
                        0,0,0,0,0
      )
      TransVec3_Comp<-c(0,0,0,0,
                        (1-PSAinputsMatrixT["p_prob_discontafter1L",z])*(1-PSAinputsMatrixT["p_prob_AE_Tx1arm_2L",z]),
                        (1-PSAinputsMatrixT["p_prob_discontafter1L",z])*PSAinputsMatrixT["p_prob_AE_Tx1arm_2L",z],
                        0,0,0,
                        PSAinputsMatrixT["p_prob_discontafter1L",z]
      )
      TransVec4_Comp<-c(0,0,0,0,
                        (1-PSAinputsMatrixT["p_prob_discontafter1L",z])*(1-PSAinputsMatrixT["p_prob_AE_Tx1arm_2L",z]),
                        (1-PSAinputsMatrixT["p_prob_discontafter1L",z])*PSAinputsMatrixT["p_prob_AE_Tx1arm_2L",z],
                        0,0,0,
                        PSAinputsMatrixT["p_prob_discontafter1L",z]
      )
      TransVec5_Comp<-c(0,0,0,0,
                        (1-PSAinputsMatrixT["p_prob_withdAE_Tx1arm_2L",z]-PSAinputsMatrixT["p_prob_withdother_Tx1arm_2L",z])*(1-PSAinputsMatrixT["p_prob_AE_Tx1arm_2L",z]),
                        (1-PSAinputsMatrixT["p_prob_withdAE_Tx1arm_2L",z]-PSAinputsMatrixT["p_prob_withdother_Tx1arm_2L",z])*(PSAinputsMatrixT["p_prob_AE_Tx1arm_2L",z]),
                        PSAinputsMatrixT["p_prob_withdAE_Tx1arm_2L",z],
                        PSAinputsMatrixT["p_prob_withdother_Tx1arm_2L",z],
                        0,0
      )
      TransVec6_Comp<-c(0,0,0,0,
                        (1-PSAinputsMatrixT["p_prob_withdAE_Tx1arm_2L",z]-PSAinputsMatrixT["p_prob_withdother_Tx1arm_2L",z])*(1-PSAinputsMatrixT["p_prob_AE_Tx1arm_2L",z]),
                        (1-PSAinputsMatrixT["p_prob_withdAE_Tx1arm_2L",z]-PSAinputsMatrixT["p_prob_withdother_Tx1arm_2L",z])*(PSAinputsMatrixT["p_prob_AE_Tx1arm_2L",z]),
                        PSAinputsMatrixT["p_prob_withdAE_Tx1arm_2L",z],
                        PSAinputsMatrixT["p_prob_withdother_Tx1arm_2L",z],
                        0,0
      )
      TransVec7_Comp<-c(0,0,0,0,0,
                        0,0,0,
                        ifelse(cont.PatPathway=="Discontinuation",0,1-PSAinputsMatrixT["p_prob_discontafter2L",z]),
                        ifelse(cont.PatPathway=="Discontinuation",1,PSAinputsMatrixT["p_prob_discontafter2L",z])
      )
      TransVec8_Comp<-c(0,0,0,0,0,
                        0,0,0,
                        ifelse(cont.PatPathway=="Discontinuation",0,1-PSAinputsMatrixT["p_prob_discontafter2L",z]),
                        ifelse(cont.PatPathway=="Discontinuation",1,PSAinputsMatrixT["p_prob_discontafter2L",z])
      )
      TransVec9_Comp<-c(0,0,0,0,0,
                        0,0,0,1,0)
      TransVec10_Comp<-c(0,0,0,0,0,
                         0,0,0,0,1)                 
      
      TransMat_Comp<-rbind(TransVec1_Comp,TransVec2_Comp,TransVec3_Comp,TransVec4_Comp,TransVec5_Comp,
                           TransVec6_Comp,TransVec7_Comp,TransVec8_Comp,TransVec9_Comp,TransVec10_Comp)
      colnames(TransMat_Comp)<-c("NoAEs_1L","AEs_1L","WithdAEs_1L","WithdOther_1L","NoAEs_2L","AEs_2L","WithdAEs_2L","WithdOther_1L","3rdL","Discontinuation")
      rownames(TransMat_Comp)<-colnames(TransMat_Comp)
      rowSums(TransMat_Comp)
      
      #Novel Therapy arm
      TransVec1_Novel<-c((1-PSAinputsMatrixT["p_prob_withdAE_Tx2arm_1L",z]-PSAinputsMatrixT["p_prob_withdother_Tx2arm_1L",z])*(1-PSAinputsMatrixT["p_prob_AE_Tx2arm_1L",z]),
                         (1-PSAinputsMatrixT["p_prob_withdAE_Tx2arm_1L",z]-PSAinputsMatrixT["p_prob_withdother_Tx2arm_1L",z])*(PSAinputsMatrixT["p_prob_AE_Tx2arm_1L",z]),
                         PSAinputsMatrixT["p_prob_withdAE_Tx2arm_1L",z],
                         PSAinputsMatrixT["p_prob_withdother_Tx2arm_1L",z],
                         0,
                         0,0,0,0,0
      )
      TransVec2_Novel<-c((1-PSAinputsMatrixT["p_prob_withdAE_Tx2arm_1L",z]-PSAinputsMatrixT["p_prob_withdother_Tx2arm_1L",z])*(1-PSAinputsMatrixT["p_prob_AE_Tx2arm_1L",z]),
                         (1-PSAinputsMatrixT["p_prob_withdAE_Tx2arm_1L",z]-PSAinputsMatrixT["p_prob_withdother_Tx2arm_1L",z])*(PSAinputsMatrixT["p_prob_AE_Tx2arm_1L",z]),
                         PSAinputsMatrixT["p_prob_withdAE_Tx2arm_1L",z],
                         PSAinputsMatrixT["p_prob_withdother_Tx2arm_1L",z],
                         0,
                         0,0,0,0,0
      )
      TransVec3_Novel<-c(0,0,0,0,
                         (1-PSAinputsMatrixT["p_prob_discontafter1L",z])*(1-PSAinputsMatrixT["p_prob_AE_Tx2arm_2L",z]),
                         (1-PSAinputsMatrixT["p_prob_discontafter1L",z])*PSAinputsMatrixT["p_prob_AE_Tx2arm_2L",z],
                         0,0,0,
                         PSAinputsMatrixT["p_prob_discontafter1L",z]
      )
      TransVec4_Novel<-c(0,0,0,0,
                         (1-PSAinputsMatrixT["p_prob_discontafter1L",z])*(1-PSAinputsMatrixT["p_prob_AE_Tx2arm_2L",z]),
                         (1-PSAinputsMatrixT["p_prob_discontafter1L",z])*PSAinputsMatrixT["p_prob_AE_Tx2arm_2L",z],
                         0,0,0,
                         PSAinputsMatrixT["p_prob_discontafter1L",z]
      )
      TransVec5_Novel<-c(0,0,0,0,
                         (1-PSAinputsMatrixT["p_prob_withdAE_Tx2arm_2L",z]-PSAinputsMatrixT["p_prob_withdother_Tx2arm_2L",z])*(1-PSAinputsMatrixT["p_prob_AE_Tx2arm_2L",z]),
                         (1-PSAinputsMatrixT["p_prob_withdAE_Tx2arm_2L",z]-PSAinputsMatrixT["p_prob_withdother_Tx2arm_2L",z])*(PSAinputsMatrixT["p_prob_AE_Tx2arm_2L",z]),
                         PSAinputsMatrixT["p_prob_withdAE_Tx2arm_2L",z],
                         PSAinputsMatrixT["p_prob_withdother_Tx2arm_2L",z],
                         0,0
      )
      TransVec6_Novel<-c(0,0,0,0,
                         (1-PSAinputsMatrixT["p_prob_withdAE_Tx2arm_2L",z]-PSAinputsMatrixT["p_prob_withdother_Tx2arm_2L",z])*(1-PSAinputsMatrixT["p_prob_AE_Tx2arm_2L",z]),
                         (1-PSAinputsMatrixT["p_prob_withdAE_Tx2arm_2L",z]-PSAinputsMatrixT["p_prob_withdother_Tx2arm_2L",z])*(PSAinputsMatrixT["p_prob_AE_Tx2arm_2L",z]),
                         PSAinputsMatrixT["p_prob_withdAE_Tx2arm_2L",z],
                         PSAinputsMatrixT["p_prob_withdother_Tx2arm_2L",z],
                         0,0
      )
      TransVec7_Novel<-c(0,0,0,0,0,
                         0,0,0,
                         ifelse(cont.PatPathway=="Discontinuation",0,1-PSAinputsMatrixT["p_prob_discontafter2L",z]),
                         ifelse(cont.PatPathway=="Discontinuation",1,PSAinputsMatrixT["p_prob_discontafter2L",z])
      )
      TransVec8_Novel<-c(0,0,0,0,0,
                         0,0,0,
                         ifelse(cont.PatPathway=="Discontinuation",0,1-PSAinputsMatrixT["p_prob_discontafter2L",z]),
                         ifelse(cont.PatPathway=="Discontinuation",1,PSAinputsMatrixT["p_prob_discontafter2L",z])
      )
      TransVec9_Novel<-c(0,0,0,0,0,
                         0,0,0,1,0)
      TransVec10_Novel<-c(0,0,0,0,0,
                          0,0,0,0,1)     
      
      TransMat_Novel<-rbind(TransVec1_Novel,TransVec2_Novel,TransVec3_Novel,TransVec4_Novel,TransVec5_Novel,
                            TransVec6_Novel,TransVec7_Novel,TransVec8_Novel,TransVec9_Novel,TransVec10_Novel)
      rownames(TransMat_Novel)<-rownames(TransMat_Comp)
      colnames(TransMat_Novel)<-colnames(TransMat_Comp)
      rowSums(TransMat_Novel)
      
      ####
      #Generate alternate transition matrix if titration scenario being considered
      ####
      
      
      if (cont.titration=="no adjustment for first 4 weeks"){
        print('no titration adjustment...')
      } else {
        #Comp arm
        InitTransVec1_Comp<-c((1-PSAinputsMatrixT["p_prob_withdAE_Tx1arm_1L_init",z]-PSAinputsMatrixT["p_prob_withdother_Tx1arm_1L_init",z])*(1-PSAinputsMatrixT["p_prob_AE_Tx1arm_1L",z]),
                              (1-PSAinputsMatrixT["p_prob_withdAE_Tx1arm_1L_init",z]-PSAinputsMatrixT["p_prob_withdother_Tx1arm_1L_init",z])*(PSAinputsMatrixT["p_prob_AE_Tx1arm_1L",z]),
                              PSAinputsMatrixT["p_prob_withdAE_Tx1arm_1L_init",z],
                              PSAinputsMatrixT["p_prob_withdother_Tx1arm_1L_init",z],
                              0,
                              0,0,0,0,0
        )
        InitTransVec2_Comp<-c((1-PSAinputsMatrixT["p_prob_withdAE_Tx1arm_1L_init",z]-PSAinputsMatrixT["p_prob_withdother_Tx1arm_1L_init",z])*(1-PSAinputsMatrixT["p_prob_AE_Tx1arm_1L",z]),
                              (1-PSAinputsMatrixT["p_prob_withdAE_Tx1arm_1L_init",z]-PSAinputsMatrixT["p_prob_withdother_Tx1arm_1L_init",z])*(PSAinputsMatrixT["p_prob_AE_Tx1arm_1L",z]),
                              PSAinputsMatrixT["p_prob_withdAE_Tx1arm_1L_init",z],
                              PSAinputsMatrixT["p_prob_withdother_Tx1arm_1L_init",z],
                              0,
                              0,0,0,0,0
        )
        
        InitTransMat_Comp<-rbind(InitTransVec1_Comp,InitTransVec2_Comp,TransVec3_Comp,TransVec4_Comp,TransVec5_Comp,
                                 TransVec6_Comp,TransVec7_Comp,TransVec8_Comp,TransVec9_Comp,TransVec10_Comp)
        rownames(InitTransMat_Comp)<-rownames(TransMat_Comp)
        colnames(InitTransMat_Comp)<-colnames(TransMat_Comp)
        rowSums(InitTransMat_Comp)
        #Novel arm
        InitTransVec1_Novel<-c((1-PSAinputsMatrixT["p_prob_withdAE_Tx2arm_1L_init",z]-PSAinputsMatrixT["p_prob_withdother_Tx2arm_1L_init",z])*(1-PSAinputsMatrixT["p_prob_AE_Tx2arm_1L",z]),
                               (1-PSAinputsMatrixT["p_prob_withdAE_Tx2arm_1L_init",z]-PSAinputsMatrixT["p_prob_withdother_Tx2arm_1L_init",z])*(PSAinputsMatrixT["p_prob_AE_Tx2arm_1L",z]),
                               PSAinputsMatrixT["p_prob_withdAE_Tx2arm_1L_init",z],
                               PSAinputsMatrixT["p_prob_withdother_Tx2arm_1L_init",z],
                               0,
                               0,0,0,0,0
        )
        InitTransVec2_Novel<-c((1-PSAinputsMatrixT["p_prob_withdAE_Tx2arm_1L_init",z]-PSAinputsMatrixT["p_prob_withdother_Tx2arm_1L_init",z])*(1-PSAinputsMatrixT["p_prob_AE_Tx2arm_1L",z]),
                               (1-PSAinputsMatrixT["p_prob_withdAE_Tx2arm_1L_init",z]-PSAinputsMatrixT["p_prob_withdother_Tx2arm_1L_init",z])*(PSAinputsMatrixT["p_prob_AE_Tx2arm_1L",z]),
                               PSAinputsMatrixT["p_prob_withdAE_Tx2arm_1L_init",z],
                               PSAinputsMatrixT["p_prob_withdother_Tx2arm_1L_init",z],
                               0,
                               0,0,0,0,0
        )
        InitTransMat_Novel<-rbind(InitTransVec1_Novel,InitTransVec2_Novel,TransVec3_Novel,TransVec4_Novel,TransVec5_Novel,
                                  TransVec6_Novel,TransVec7_Novel,TransVec8_Novel,TransVec9_Novel,TransVec10_Novel)
        rownames(InitTransMat_Novel)<-rownames(TransMat_Novel)
        colnames(InitTransMat_Novel)<-colnames(TransMat_Novel)
        rowSums(InitTransMat_Novel)  
      }
      
      ###
      #create arrays of matrices to allow time-varying transition probabilities
      TransArrayComp <- array(data=NA,dim=c(10,10,costANDtracematrices_nrows)) #dim=c(nrow,ncol,nmatrix)
      TransArrayNovel <- array(data=NA,dim=c(10,10,costANDtracematrices_nrows)) #dim=c(nrow,ncol,nmatrix)
      for (i in 1:costANDtracematrices_nrows) {
        TransArrayComp[,,i] <-TransMat_Comp
        TransArrayNovel[,,i]<-TransMat_Novel
      }
      #adapt array if titration is under consideration
      ####
      if (cont.titration=="no adjustment for first 4 weeks"){
        print('no titration adjustment...')
      } else {
        for (i in 1:4) {
          TransArrayComp[,,i] <-InitTransMat_Comp
          TransArrayNovel[,,i]<-InitTransMat_Novel
        }
      }
      
      #check
      rowSums(TransArrayComp[,,4])
      rowSums(TransArrayComp[,,8])
      rowSums(TransArrayNovel[,,4])
      rowSums(TransArrayNovel[,,8])
      
          
      
      #Evaluate Model
      Results_Comp <- Pain_Markov(TransArrayComp,CostMatrix_Comp,UtilityVector_Comp) 
      Results_Novel <- Pain_Markov(TransArrayNovel,CostMatrix_Novel,UtilityVector_Novel)

      
      #copy PSA results to matrix
      PSAresultsMatrix[z,"Costs_Comp"] <- Results_Comp$costs
      PSAresultsMatrix[z,"QALYs_Comp"] <- Results_Comp$qalys
      PSAresultsMatrix[z,"Costs_Novel"] <- Results_Novel$costs
      PSAresultsMatrix[z,"QALYs_Novel"] <- Results_Novel$qalys
      PSAresultsMatrix[z,"inc_Costs"] <- Results_Novel$costs-Results_Comp$costs
      PSAresultsMatrix[z,"inc_QALYs"] <- Results_Novel$qalys-Results_Comp$qalys
  }
  
  #ANALYSE RESULTS
  
  #summarise mean results for each recorded output 
  colMeans(PSAresultsMatrix)
  
  #PSA ICER
  PSA_ICER <- mean(PSAresultsMatrix[ ,"inc_Costs"])/mean(PSAresultsMatrix[ ,"inc_QALYs"])
  
  ## SCATTERPLOT
  
  plot(PSAresultsMatrix[ ,"inc_QALYs"],PSAresultsMatrix[ ,"inc_Costs"], 
       xlim=c(-0.1,0.2),                         #column limits        
       ylim=c(0,5000),                         
       xaxt="n",                              #don't show x axis beside title
       yaxt="n",                              # ""        
       col="blue",                            #data points colours       
       bty="n",                               #don't show border        
       xlab="Incremental QALY gain",  #title for the x axis      
       ylab="Incremental costs (�s)")         # ""      
  
  abline(0,20000,lwd=2,lty=2,col="red")       # lwd="line width" lty="line type"         
  abline(0,30000,lwd=2,lty=2,col="orange")            
  
  points(mean(PSAresultsMatrix[,"inc_QALYs"]), mean(PSAresultsMatrix[,"inc_Costs"]), 
         col="green", 
         pch=3,                              # plotting character (type eg 4 is "x") 
         cex=2)                               # character expansion
  
  axis(1,pos=0)                               # axis position
  axis(2,pos=0)     
  
  title(main="Cost effectiveness plane - (Novel versus Comp) ")
  
  legend(x=-0.1,                                       #coordinates to position the legend 
         y=5000,                                         
         col=c("blue","green","red","orange"), 
         lty=1,
         cex=0.5,
         legend=c("PSA datapoint","Mean PSA ICER","�20,000 WTP","�30,000 WTP"),
         bty="n")
  
  
  ## CEAC
  
  lambdas <- seq(0,40000,1000)
  
  netBenefits <- matrix(NA, ncol=length(lambdas), nrow=nrow(PSAresultsMatrix))
  colnames(netBenefits) <- lambdas                                              #matches each value of lambdas to a column
  
  for (i in 1:length(lambdas)){
    netBenefits[,i] <- PSAresultsMatrix[,"inc_QALYs"]*lambdas[i] - PSAresultsMatrix[,"inc_Costs"]
  }                                                
  
  eNB <- colMeans(netBenefits)
  
  
  ceacData <- colMeans(netBenefits>0)       #returns the proportion of col in which NB>0! How useful
  
  plot(lambdas, ceacData,
       type="l",
       col="red",
       xlab="Willingness to pay for a QALY (�)",
       ylab="P(Cost effective)",
       main="Cost Effectiveness Acceptability Curve")
  
  # lines(lambdas,1-ceacData,col="blue")
  
  legend(x=22000,                                       #coordinates to position the legend 
         y=0.8,                                         
  #      col=c("red","blue"), 
         col="red",  
         lty=1, 
  #      legend=c("Novel", "Comp"),
         legend="Novel Therapy",
         bty="n")
  
}

##############
#OWSA ANALYSIS
##############

if (cont.AnalysisType=="OWSA"){
  
  #INITIAL VECTOR
  InitVector<-c(1,0,0,0,0,
                0,0,0,0,0)
  
  #OWSA INPUT AND OUTPUT MATRICES
  
  OWSA_LCI_inputsMatrix<-matrix(NA,nrow=nrow(ParamMatrix),ncol=nrow(ParamMatrix))
  colnames(OWSA_LCI_inputsMatrix)<-rownames(ParamMatrix)
  
  OWSA_UCI_inputsMatrix<-OWSA_LCI_inputsMatrix
  
  for (i in 1:nrow(OWSA_LCI_inputsMatrix)) {
    OWSA_LCI_inputsMatrix[,i]<-ParamMatrix[i,"Deterministic"]
  }
    
  #Transpose for ease of coding, below
  OWSA_LCI_inputsMatrixT<-t(OWSA_LCI_inputsMatrix)
  rownames(OWSA_LCI_inputsMatrixT)<-colnames(OWSA_LCI_inputsMatrix)
  OWSA_UCI_inputsMatrixT<-OWSA_LCI_inputsMatrixT
  
  tail(OWSA_UCI_inputsMatrixT)
  
  #Results Matrix
  OWSA_resultsMatrix <- matrix(NA,ncol=13,nrow=nrow(OWSA_LCI_inputsMatrix))
  colnames(OWSA_resultsMatrix) <- c("Costs_Comp_LCI","QALYs_Comp_LCI","Costs_Novel_LCI","QALYs_Novel_LCI","ICER_LCI",
                                    "Costs_Comp_UCI","QALYs_Comp_UCI","Costs_Novel_UCI","QALYs_Novel_UCI","ICER_UCI",
                                    "INMB_Lower_Bound","INMB_Upper_Bound","INMB_Difference")
  rownames(OWSA_resultsMatrix) <- rownames(ParamMatrix)
  tail(OWSA_resultsMatrix)

  #loop to set input matrices, evaluate model and record results for each OWSA setting
  
  
  for (z in 1:nrow(OWSA_LCI_inputsMatrix)) {
    
    #LCI FIRST
    #adjust input matrix
    OWSA_LCI_inputsMatrixT[z,z]<-ParamMatrix[z,"LCI"]
    
    
    #specify model input matrices
   
    #UTILITY VECTORS
    UtilityVector_Comp<-c(OWSA_LCI_inputsMatrixT["p_u_on1LTx_Tx1_noAE",z],OWSA_LCI_inputsMatrixT["p_u_on1LTx_Tx1_AE",z],
                          OWSA_LCI_inputsMatrixT["p_u_withdrawn1L_AE",z],OWSA_LCI_inputsMatrixT["p_u_withdrawn1L_other",z],
                          OWSA_LCI_inputsMatrixT["p_u_on2LTx_noAE",z],OWSA_LCI_inputsMatrixT["p_u_on2LTx_AE",z],
                          OWSA_LCI_inputsMatrixT["p_u_withdrawn2L_AE",z],OWSA_LCI_inputsMatrixT["p_u_withdrawn2L_other",z],
                          OWSA_LCI_inputsMatrixT["p_u_3L",z],OWSA_LCI_inputsMatrixT["p_u_discontinuation",z]
    )*cont.CycleProp
    UtilityVector_Novel<-UtilityVector_Comp
    UtilityVector_Novel[1]<-OWSA_LCI_inputsMatrixT["p_u_on1LTx_Tx2_noAE",z]*cont.CycleProp
    UtilityVector_Novel[2]<-OWSA_LCI_inputsMatrixT["p_u_on1LTx_Tx2_AE",z]*cont.CycleProp
    
    #COST MATRICES
    CostMatrix_Comp<-matrix(nrow=costANDtracematrices_nrows,ncol=10)
    CostMatrix_Comp[,1]<-OWSA_LCI_inputsMatrixT["p_c_cycle_tx_tx1",z]+OWSA_LCI_inputsMatrixT["p_c_cycle_comed_tx1",z]
    CostMatrix_Comp[,2]<-OWSA_LCI_inputsMatrixT["p_c_cycle_tx_tx1",z]+OWSA_LCI_inputsMatrixT["p_c_cycle_comed_tx1",z]+OWSA_LCI_inputsMatrixT["p_c_cycle_ae",z]
    CostMatrix_Comp[,3]<-OWSA_LCI_inputsMatrixT["p_c_cycle_withd_AE",z]
    CostMatrix_Comp[,4]<-OWSA_LCI_inputsMatrixT["p_c_cycle_withd_other",z]
    CostMatrix_Comp[,5]<-OWSA_LCI_inputsMatrixT["p_c_cycle_2Ltx_tx1arm",z]
    CostMatrix_Comp[,6]<-OWSA_LCI_inputsMatrixT["p_c_cycle_2Ltx_tx1arm",z]+OWSA_LCI_inputsMatrixT["p_c_cycle_ae",z]
    CostMatrix_Comp[,7]<-OWSA_LCI_inputsMatrixT["p_c_cycle_withd_AE",z]
    CostMatrix_Comp[,8]<-OWSA_LCI_inputsMatrixT["p_c_cycle_withd_other",z]
    CostMatrix_Comp[,9]<-OWSA_LCI_inputsMatrixT["p_c_cycle_3Ltx_tx1modelarm",z]
    CostMatrix_Comp[,10]<-OWSA_LCI_inputsMatrixT["p_c_cycle_discontinued",z]
    
    if (cont.titration=="no adjustment for first 4 weeks"){
      print('no titration adjustment...')
    } else {
      for (i in 2:5){
        CostMatrix_Comp[i,1]<-OWSA_LCI_inputsMatrixT["p_c_cycle_tx_tx1_init",z]+OWSA_LCI_inputsMatrixT["p_c_cycle_comed_tx1",z]
        CostMatrix_Comp[i,2]<-OWSA_LCI_inputsMatrixT["p_c_cycle_tx_tx1_init",z]+OWSA_LCI_inputsMatrixT["p_c_cycle_comed_tx1",z]+OWSA_LCI_inputsMatrixT["p_c_cycle_ae",z]
      }}
    #NovelTherapy arm
    CostMatrix_Novel<-CostMatrix_Comp
    CostMatrix_Novel[,1]<-OWSA_LCI_inputsMatrixT["p_c_cycle_tx_tx2",z]+OWSA_LCI_inputsMatrixT["p_c_cycle_comed_tx2",z]
    CostMatrix_Novel[,2]<-OWSA_LCI_inputsMatrixT["p_c_cycle_tx_tx2",z]+OWSA_LCI_inputsMatrixT["p_c_cycle_comed_tx2",z]+OWSA_LCI_inputsMatrixT["p_c_cycle_ae",z]
    CostMatrix_Novel[,5]<-OWSA_LCI_inputsMatrixT["p_c_cycle_2Ltx_tx2arm",z]
    CostMatrix_Novel[,6]<-OWSA_LCI_inputsMatrixT["p_c_cycle_2Ltx_tx2arm",z]+OWSA_LCI_inputsMatrixT["p_c_cycle_ae",z]
    
    if (cont.titration=="no adjustment for first 4 weeks"){
      print('no titration adjustment...')
    } else {
      for (i in 2:5){
        CostMatrix_Novel[i,1]<-OWSA_LCI_inputsMatrixT["p_c_cycle_tx_tx2_init",z]+OWSA_LCI_inputsMatrixT["p_c_cycle_comed_tx2",z]
        CostMatrix_Novel[i,2]<-OWSA_LCI_inputsMatrixT["p_c_cycle_tx_tx2_init",z]+OWSA_LCI_inputsMatrixT["p_c_cycle_comed_tx2",z]+OWSA_LCI_inputsMatrixT["p_c_cycle_ae",z]
      }}
    
    
    #TRANSITION ARRAYS - 1= transitions from 1LTx NO AEs, etc
    #Note - 3D arrays are required rather than 2D matrices as different transition matrices are required for early cycles if titration is considered
    
    TransVec1_Comp<-c((1-OWSA_LCI_inputsMatrixT["p_prob_withdAE_Tx1arm_1L",z]-OWSA_LCI_inputsMatrixT["p_prob_withdother_Tx1arm_1L",z])*(1-OWSA_LCI_inputsMatrixT["p_prob_AE_Tx1arm_1L",z]),
                      (1-OWSA_LCI_inputsMatrixT["p_prob_withdAE_Tx1arm_1L",z]-OWSA_LCI_inputsMatrixT["p_prob_withdother_Tx1arm_1L",z])*(OWSA_LCI_inputsMatrixT["p_prob_AE_Tx1arm_1L",z]),
                      OWSA_LCI_inputsMatrixT["p_prob_withdAE_Tx1arm_1L",z],
                      OWSA_LCI_inputsMatrixT["p_prob_withdother_Tx1arm_1L",z],
                      0,
                      0,0,0,0,0
    )
    TransVec2_Comp<-c((1-OWSA_LCI_inputsMatrixT["p_prob_withdAE_Tx1arm_1L",z]-OWSA_LCI_inputsMatrixT["p_prob_withdother_Tx1arm_1L",z])*(1-OWSA_LCI_inputsMatrixT["p_prob_AE_Tx1arm_1L",z]),
                      (1-OWSA_LCI_inputsMatrixT["p_prob_withdAE_Tx1arm_1L",z]-OWSA_LCI_inputsMatrixT["p_prob_withdother_Tx1arm_1L",z])*(OWSA_LCI_inputsMatrixT["p_prob_AE_Tx1arm_1L",z]),
                      OWSA_LCI_inputsMatrixT["p_prob_withdAE_Tx1arm_1L",z],
                      OWSA_LCI_inputsMatrixT["p_prob_withdother_Tx1arm_1L",z],
                      0,
                      0,0,0,0,0
    )
    TransVec3_Comp<-c(0,0,0,0,
                      (1-OWSA_LCI_inputsMatrixT["p_prob_discontafter1L",z])*(1-OWSA_LCI_inputsMatrixT["p_prob_AE_Tx1arm_2L",z]),
                      (1-OWSA_LCI_inputsMatrixT["p_prob_discontafter1L",z])*OWSA_LCI_inputsMatrixT["p_prob_AE_Tx1arm_2L",z],
                      0,0,0,
                      OWSA_LCI_inputsMatrixT["p_prob_discontafter1L",z]
    )
    TransVec4_Comp<-c(0,0,0,0,
                      (1-OWSA_LCI_inputsMatrixT["p_prob_discontafter1L",z])*(1-OWSA_LCI_inputsMatrixT["p_prob_AE_Tx1arm_2L",z]),
                      (1-OWSA_LCI_inputsMatrixT["p_prob_discontafter1L",z])*OWSA_LCI_inputsMatrixT["p_prob_AE_Tx1arm_2L",z],
                      0,0,0,
                      OWSA_LCI_inputsMatrixT["p_prob_discontafter1L",z]
    )
    TransVec5_Comp<-c(0,0,0,0,
                      (1-OWSA_LCI_inputsMatrixT["p_prob_withdAE_Tx1arm_2L",z]-OWSA_LCI_inputsMatrixT["p_prob_withdother_Tx1arm_2L",z])*(1-OWSA_LCI_inputsMatrixT["p_prob_AE_Tx1arm_2L",z]),
                      (1-OWSA_LCI_inputsMatrixT["p_prob_withdAE_Tx1arm_2L",z]-OWSA_LCI_inputsMatrixT["p_prob_withdother_Tx1arm_2L",z])*(OWSA_LCI_inputsMatrixT["p_prob_AE_Tx1arm_2L",z]),
                      OWSA_LCI_inputsMatrixT["p_prob_withdAE_Tx1arm_2L",z],
                      OWSA_LCI_inputsMatrixT["p_prob_withdother_Tx1arm_2L",z],
                      0,0
    )
    TransVec6_Comp<-c(0,0,0,0,
                      (1-OWSA_LCI_inputsMatrixT["p_prob_withdAE_Tx1arm_2L",z]-OWSA_LCI_inputsMatrixT["p_prob_withdother_Tx1arm_2L",z])*(1-OWSA_LCI_inputsMatrixT["p_prob_AE_Tx1arm_2L",z]),
                      (1-OWSA_LCI_inputsMatrixT["p_prob_withdAE_Tx1arm_2L",z]-OWSA_LCI_inputsMatrixT["p_prob_withdother_Tx1arm_2L",z])*(OWSA_LCI_inputsMatrixT["p_prob_AE_Tx1arm_2L",z]),
                      OWSA_LCI_inputsMatrixT["p_prob_withdAE_Tx1arm_2L",z],
                      OWSA_LCI_inputsMatrixT["p_prob_withdother_Tx1arm_2L",z],
                      0,0
    )
    TransVec7_Comp<-c(0,0,0,0,0,
                      0,0,0,
                      ifelse(cont.PatPathway=="Discontinuation",0,1-OWSA_LCI_inputsMatrixT["p_prob_discontafter2L",z]),
                      ifelse(cont.PatPathway=="Discontinuation",1,OWSA_LCI_inputsMatrixT["p_prob_discontafter2L",z])
    )
    TransVec8_Comp<-c(0,0,0,0,0,
                      0,0,0,
                      ifelse(cont.PatPathway=="Discontinuation",0,1-OWSA_LCI_inputsMatrixT["p_prob_discontafter2L",z]),
                      ifelse(cont.PatPathway=="Discontinuation",1,OWSA_LCI_inputsMatrixT["p_prob_discontafter2L",z])
    )
    TransVec9_Comp<-c(0,0,0,0,0,
                      0,0,0,1,0)
    TransVec10_Comp<-c(0,0,0,0,0,
                       0,0,0,0,1)                 
    
    TransMat_Comp<-rbind(TransVec1_Comp,TransVec2_Comp,TransVec3_Comp,TransVec4_Comp,TransVec5_Comp,
                         TransVec6_Comp,TransVec7_Comp,TransVec8_Comp,TransVec9_Comp,TransVec10_Comp)
    colnames(TransMat_Comp)<-c("NoAEs_1L","AEs_1L","WithdAEs_1L","WithdOther_1L","NoAEs_2L","AEs_2L","WithdAEs_2L","WithdOther_1L","3rdL","Discontinuation")
    rownames(TransMat_Comp)<-colnames(TransMat_Comp)
    rowSums(TransMat_Comp)
    
    #Novel Therapy arm
    TransVec1_Novel<-c((1-OWSA_LCI_inputsMatrixT["p_prob_withdAE_Tx2arm_1L",z]-OWSA_LCI_inputsMatrixT["p_prob_withdother_Tx2arm_1L",z])*(1-OWSA_LCI_inputsMatrixT["p_prob_AE_Tx2arm_1L",z]),
                       (1-OWSA_LCI_inputsMatrixT["p_prob_withdAE_Tx2arm_1L",z]-OWSA_LCI_inputsMatrixT["p_prob_withdother_Tx2arm_1L",z])*(OWSA_LCI_inputsMatrixT["p_prob_AE_Tx2arm_1L",z]),
                       OWSA_LCI_inputsMatrixT["p_prob_withdAE_Tx2arm_1L",z],
                       OWSA_LCI_inputsMatrixT["p_prob_withdother_Tx2arm_1L",z],
                       0,
                       0,0,0,0,0
    )
    TransVec2_Novel<-c((1-OWSA_LCI_inputsMatrixT["p_prob_withdAE_Tx2arm_1L",z]-OWSA_LCI_inputsMatrixT["p_prob_withdother_Tx2arm_1L",z])*(1-OWSA_LCI_inputsMatrixT["p_prob_AE_Tx2arm_1L",z]),
                       (1-OWSA_LCI_inputsMatrixT["p_prob_withdAE_Tx2arm_1L",z]-OWSA_LCI_inputsMatrixT["p_prob_withdother_Tx2arm_1L",z])*(OWSA_LCI_inputsMatrixT["p_prob_AE_Tx2arm_1L",z]),
                       OWSA_LCI_inputsMatrixT["p_prob_withdAE_Tx2arm_1L",z],
                       OWSA_LCI_inputsMatrixT["p_prob_withdother_Tx2arm_1L",z],
                       0,
                       0,0,0,0,0
    )
    TransVec3_Novel<-c(0,0,0,0,
                       (1-OWSA_LCI_inputsMatrixT["p_prob_discontafter1L",z])*(1-OWSA_LCI_inputsMatrixT["p_prob_AE_Tx2arm_2L",z]),
                       (1-OWSA_LCI_inputsMatrixT["p_prob_discontafter1L",z])*OWSA_LCI_inputsMatrixT["p_prob_AE_Tx2arm_2L",z],
                       0,0,0,
                       OWSA_LCI_inputsMatrixT["p_prob_discontafter1L",z]
    )
    TransVec4_Novel<-c(0,0,0,0,
                       (1-OWSA_LCI_inputsMatrixT["p_prob_discontafter1L",z])*(1-OWSA_LCI_inputsMatrixT["p_prob_AE_Tx2arm_2L",z]),
                       (1-OWSA_LCI_inputsMatrixT["p_prob_discontafter1L",z])*OWSA_LCI_inputsMatrixT["p_prob_AE_Tx2arm_2L",z],
                       0,0,0,
                       OWSA_LCI_inputsMatrixT["p_prob_discontafter1L",z]
    )
    TransVec5_Novel<-c(0,0,0,0,
                       (1-OWSA_LCI_inputsMatrixT["p_prob_withdAE_Tx2arm_2L",z]-OWSA_LCI_inputsMatrixT["p_prob_withdother_Tx2arm_2L",z])*(1-OWSA_LCI_inputsMatrixT["p_prob_AE_Tx2arm_2L",z]),
                       (1-OWSA_LCI_inputsMatrixT["p_prob_withdAE_Tx2arm_2L",z]-OWSA_LCI_inputsMatrixT["p_prob_withdother_Tx2arm_2L",z])*(OWSA_LCI_inputsMatrixT["p_prob_AE_Tx2arm_2L",z]),
                       OWSA_LCI_inputsMatrixT["p_prob_withdAE_Tx2arm_2L",z],
                       OWSA_LCI_inputsMatrixT["p_prob_withdother_Tx2arm_2L",z],
                       0,0
    )
    TransVec6_Novel<-c(0,0,0,0,
                       (1-OWSA_LCI_inputsMatrixT["p_prob_withdAE_Tx2arm_2L",z]-OWSA_LCI_inputsMatrixT["p_prob_withdother_Tx2arm_2L",z])*(1-OWSA_LCI_inputsMatrixT["p_prob_AE_Tx2arm_2L",z]),
                       (1-OWSA_LCI_inputsMatrixT["p_prob_withdAE_Tx2arm_2L",z]-OWSA_LCI_inputsMatrixT["p_prob_withdother_Tx2arm_2L",z])*(OWSA_LCI_inputsMatrixT["p_prob_AE_Tx2arm_2L",z]),
                       OWSA_LCI_inputsMatrixT["p_prob_withdAE_Tx2arm_2L",z],
                       OWSA_LCI_inputsMatrixT["p_prob_withdother_Tx2arm_2L",z],
                       0,0
    )
    TransVec7_Novel<-c(0,0,0,0,0,
                       0,0,0,
                       ifelse(cont.PatPathway=="Discontinuation",0,1-OWSA_LCI_inputsMatrixT["p_prob_discontafter2L",z]),
                       ifelse(cont.PatPathway=="Discontinuation",1,OWSA_LCI_inputsMatrixT["p_prob_discontafter2L",z])
    )
    TransVec8_Novel<-c(0,0,0,0,0,
                       0,0,0,
                       ifelse(cont.PatPathway=="Discontinuation",0,1-OWSA_LCI_inputsMatrixT["p_prob_discontafter2L",z]),
                       ifelse(cont.PatPathway=="Discontinuation",1,OWSA_LCI_inputsMatrixT["p_prob_discontafter2L",z])
    )
    TransVec9_Novel<-c(0,0,0,0,0,
                       0,0,0,1,0)
    TransVec10_Novel<-c(0,0,0,0,0,
                        0,0,0,0,1)     
    
    TransMat_Novel<-rbind(TransVec1_Novel,TransVec2_Novel,TransVec3_Novel,TransVec4_Novel,TransVec5_Novel,
                          TransVec6_Novel,TransVec7_Novel,TransVec8_Novel,TransVec9_Novel,TransVec10_Novel)
    rownames(TransMat_Novel)<-rownames(TransMat_Comp)
    colnames(TransMat_Novel)<-colnames(TransMat_Comp)
    rowSums(TransMat_Novel)
    
    ####
    #Generate alternate transition matrix if titration scenario being considered
    ####
    
    
    if (cont.titration=="no adjustment for first 4 weeks"){
      print('no titration adjustment...')
    } else {
      #Comp arm
      InitTransVec1_Comp<-c((1-OWSA_LCI_inputsMatrixT["p_prob_withdAE_Tx1arm_1L_init",z]-OWSA_LCI_inputsMatrixT["p_prob_withdother_Tx1arm_1L_init",z])*(1-OWSA_LCI_inputsMatrixT["p_prob_AE_Tx1arm_1L",z]),
                            (1-OWSA_LCI_inputsMatrixT["p_prob_withdAE_Tx1arm_1L_init",z]-OWSA_LCI_inputsMatrixT["p_prob_withdother_Tx1arm_1L_init",z])*(OWSA_LCI_inputsMatrixT["p_prob_AE_Tx1arm_1L",z]),
                            OWSA_LCI_inputsMatrixT["p_prob_withdAE_Tx1arm_1L_init",z],
                            OWSA_LCI_inputsMatrixT["p_prob_withdother_Tx1arm_1L_init",z],
                            0,
                            0,0,0,0,0
      )
      InitTransVec2_Comp<-c((1-OWSA_LCI_inputsMatrixT["p_prob_withdAE_Tx1arm_1L_init",z]-OWSA_LCI_inputsMatrixT["p_prob_withdother_Tx1arm_1L_init",z])*(1-OWSA_LCI_inputsMatrixT["p_prob_AE_Tx1arm_1L",z]),
                            (1-OWSA_LCI_inputsMatrixT["p_prob_withdAE_Tx1arm_1L_init",z]-OWSA_LCI_inputsMatrixT["p_prob_withdother_Tx1arm_1L_init",z])*(OWSA_LCI_inputsMatrixT["p_prob_AE_Tx1arm_1L",z]),
                            OWSA_LCI_inputsMatrixT["p_prob_withdAE_Tx1arm_1L_init",z],
                            OWSA_LCI_inputsMatrixT["p_prob_withdother_Tx1arm_1L_init",z],
                            0,
                            0,0,0,0,0
      )
      
      InitTransMat_Comp<-rbind(InitTransVec1_Comp,InitTransVec2_Comp,TransVec3_Comp,TransVec4_Comp,TransVec5_Comp,
                               TransVec6_Comp,TransVec7_Comp,TransVec8_Comp,TransVec9_Comp,TransVec10_Comp)
      rownames(InitTransMat_Comp)<-rownames(TransMat_Comp)
      colnames(InitTransMat_Comp)<-colnames(TransMat_Comp)
      rowSums(InitTransMat_Comp)
      #Novel arm
      InitTransVec1_Novel<-c((1-OWSA_LCI_inputsMatrixT["p_prob_withdAE_Tx2arm_1L_init",z]-OWSA_LCI_inputsMatrixT["p_prob_withdother_Tx2arm_1L_init",z])*(1-OWSA_LCI_inputsMatrixT["p_prob_AE_Tx2arm_1L",z]),
                             (1-OWSA_LCI_inputsMatrixT["p_prob_withdAE_Tx2arm_1L_init",z]-OWSA_LCI_inputsMatrixT["p_prob_withdother_Tx2arm_1L_init",z])*(OWSA_LCI_inputsMatrixT["p_prob_AE_Tx2arm_1L",z]),
                             OWSA_LCI_inputsMatrixT["p_prob_withdAE_Tx2arm_1L_init",z],
                             OWSA_LCI_inputsMatrixT["p_prob_withdother_Tx2arm_1L_init",z],
                             0,
                             0,0,0,0,0
      )
      InitTransVec2_Novel<-c((1-OWSA_LCI_inputsMatrixT["p_prob_withdAE_Tx2arm_1L_init",z]-OWSA_LCI_inputsMatrixT["p_prob_withdother_Tx2arm_1L_init",z])*(1-OWSA_LCI_inputsMatrixT["p_prob_AE_Tx2arm_1L",z]),
                             (1-OWSA_LCI_inputsMatrixT["p_prob_withdAE_Tx2arm_1L_init",z]-OWSA_LCI_inputsMatrixT["p_prob_withdother_Tx2arm_1L_init",z])*(OWSA_LCI_inputsMatrixT["p_prob_AE_Tx2arm_1L",z]),
                             OWSA_LCI_inputsMatrixT["p_prob_withdAE_Tx2arm_1L_init",z],
                             OWSA_LCI_inputsMatrixT["p_prob_withdother_Tx2arm_1L_init",z],
                             0,
                             0,0,0,0,0
      )
      InitTransMat_Novel<-rbind(InitTransVec1_Novel,InitTransVec2_Novel,TransVec3_Novel,TransVec4_Novel,TransVec5_Novel,
                                TransVec6_Novel,TransVec7_Novel,TransVec8_Novel,TransVec9_Novel,TransVec10_Novel)
      rownames(InitTransMat_Novel)<-rownames(TransMat_Novel)
      colnames(InitTransMat_Novel)<-colnames(TransMat_Novel)
      rowSums(InitTransMat_Novel)  
    }
    
    ###
    #create arrays of matrices to allow time-varying transition probabilities
    TransArrayComp <- array(data=NA,dim=c(10,10,costANDtracematrices_nrows)) #dim=c(nrow,ncol,nmatrix)
    TransArrayNovel <- array(data=NA,dim=c(10,10,costANDtracematrices_nrows)) #dim=c(nrow,ncol,nmatrix)
    for (i in 1:costANDtracematrices_nrows) {
      TransArrayComp[,,i] <-TransMat_Comp
      TransArrayNovel[,,i]<-TransMat_Novel
    }
    #adapt array if titration is under consideration
    ####
    if (cont.titration=="no adjustment for first 4 weeks"){
      print('no titration adjustment...')
    } else {
      for (i in 1:4) {
        TransArrayComp[,,i] <-InitTransMat_Comp
        TransArrayNovel[,,i]<-InitTransMat_Novel
      }
    }
    
    #check
    rowSums(TransArrayComp[,,4])
    rowSums(TransArrayComp[,,8])
    rowSums(TransArrayNovel[,,4])
    rowSums(TransArrayNovel[,,8])
    
    #Evaluate Model
    Results_Comp <- Pain_Markov(TransArrayComp,CostMatrix_Comp,UtilityVector_Comp) 
    Results_Novel <- Pain_Markov(TransArrayNovel,CostMatrix_Novel,UtilityVector_Novel)
    
    
    #copy PSA results to matrix
    OWSA_resultsMatrix[z,"Costs_Comp_LCI"] <- Results_Comp$costs
    OWSA_resultsMatrix[z,"QALYs_Comp_LCI"] <- Results_Comp$qalys
    OWSA_resultsMatrix[z,"Costs_Novel_LCI"] <- Results_Novel$costs
    OWSA_resultsMatrix[z,"QALYs_Novel_LCI"] <- Results_Novel$qalys
    OWSA_resultsMatrix[z,"ICER_LCI"] <- (Results_Novel$costs-Results_Comp$costs)/(Results_Novel$qalys-Results_Comp$qalys)
    
    
    #repeat for UCI
    
    #adjust input matrix
    OWSA_UCI_inputsMatrixT[z,z]<-ParamMatrix[z,"UCI"]
    
    
    #specify model input matrices
    
    #UTILITY VECTORS
    UtilityVector_Comp<-c(OWSA_UCI_inputsMatrixT["p_u_on1LTx_Tx1_noAE",z],OWSA_UCI_inputsMatrixT["p_u_on1LTx_Tx1_AE",z],
                          OWSA_UCI_inputsMatrixT["p_u_withdrawn1L_AE",z],OWSA_UCI_inputsMatrixT["p_u_withdrawn1L_other",z],
                          OWSA_UCI_inputsMatrixT["p_u_on2LTx_noAE",z],OWSA_UCI_inputsMatrixT["p_u_on2LTx_AE",z],
                          OWSA_UCI_inputsMatrixT["p_u_withdrawn2L_AE",z],OWSA_UCI_inputsMatrixT["p_u_withdrawn2L_other",z],
                          OWSA_UCI_inputsMatrixT["p_u_3L",z],OWSA_UCI_inputsMatrixT["p_u_discontinuation",z]
    )*cont.CycleProp
    UtilityVector_Novel<-UtilityVector_Comp
    UtilityVector_Novel[1]<-OWSA_UCI_inputsMatrixT["p_u_on1LTx_Tx2_noAE",z]*cont.CycleProp
    UtilityVector_Novel[2]<-OWSA_UCI_inputsMatrixT["p_u_on1LTx_Tx2_AE",z]*cont.CycleProp
    
    #COST MATRICES
    CostMatrix_Comp<-matrix(nrow=costANDtracematrices_nrows,ncol=10)
    CostMatrix_Comp[,1]<-OWSA_UCI_inputsMatrixT["p_c_cycle_tx_tx1",z]+OWSA_UCI_inputsMatrixT["p_c_cycle_comed_tx1",z]
    CostMatrix_Comp[,2]<-OWSA_UCI_inputsMatrixT["p_c_cycle_tx_tx1",z]+OWSA_UCI_inputsMatrixT["p_c_cycle_comed_tx1",z]+OWSA_UCI_inputsMatrixT["p_c_cycle_ae",z]
    CostMatrix_Comp[,3]<-OWSA_UCI_inputsMatrixT["p_c_cycle_withd_AE",z]
    CostMatrix_Comp[,4]<-OWSA_UCI_inputsMatrixT["p_c_cycle_withd_other",z]
    CostMatrix_Comp[,5]<-OWSA_UCI_inputsMatrixT["p_c_cycle_2Ltx_tx1arm",z]
    CostMatrix_Comp[,6]<-OWSA_UCI_inputsMatrixT["p_c_cycle_2Ltx_tx1arm",z]+OWSA_UCI_inputsMatrixT["p_c_cycle_ae",z]
    CostMatrix_Comp[,7]<-OWSA_UCI_inputsMatrixT["p_c_cycle_withd_AE",z]
    CostMatrix_Comp[,8]<-OWSA_UCI_inputsMatrixT["p_c_cycle_withd_other",z]
    CostMatrix_Comp[,9]<-OWSA_UCI_inputsMatrixT["p_c_cycle_3Ltx_tx1modelarm",z]
    CostMatrix_Comp[,10]<-OWSA_UCI_inputsMatrixT["p_c_cycle_discontinued",z]
    
    if (cont.titration=="no adjustment for first 4 weeks"){
      print('no titration adjustment...')
    } else {
      for (i in 2:5){
        CostMatrix_Comp[i,1]<-OWSA_UCI_inputsMatrixT["p_c_cycle_tx_tx1_init",z]+OWSA_UCI_inputsMatrixT["p_c_cycle_comed_tx1",z]
        CostMatrix_Comp[i,2]<-OWSA_UCI_inputsMatrixT["p_c_cycle_tx_tx1_init",z]+OWSA_UCI_inputsMatrixT["p_c_cycle_comed_tx1",z]+OWSA_UCI_inputsMatrixT["p_c_cycle_ae",z]
      }}
    #NovelTherapy arm
    CostMatrix_Novel<-CostMatrix_Comp
    CostMatrix_Novel[,1]<-OWSA_UCI_inputsMatrixT["p_c_cycle_tx_tx2",z]+OWSA_UCI_inputsMatrixT["p_c_cycle_comed_tx2",z]
    CostMatrix_Novel[,2]<-OWSA_UCI_inputsMatrixT["p_c_cycle_tx_tx2",z]+OWSA_UCI_inputsMatrixT["p_c_cycle_comed_tx2",z]+OWSA_UCI_inputsMatrixT["p_c_cycle_ae",z]
    CostMatrix_Novel[,5]<-OWSA_UCI_inputsMatrixT["p_c_cycle_2Ltx_tx2arm",z]
    CostMatrix_Novel[,6]<-OWSA_UCI_inputsMatrixT["p_c_cycle_2Ltx_tx2arm",z]+OWSA_UCI_inputsMatrixT["p_c_cycle_ae",z]
    
    if (cont.titration=="no adjustment for first 4 weeks"){
      print('no titration adjustment...')
    } else {
      for (i in 2:5){
        CostMatrix_Novel[i,1]<-OWSA_UCI_inputsMatrixT["p_c_cycle_tx_tx2_init",z]+OWSA_UCI_inputsMatrixT["p_c_cycle_comed_tx2",z]
        CostMatrix_Novel[i,2]<-OWSA_UCI_inputsMatrixT["p_c_cycle_tx_tx2_init",z]+OWSA_UCI_inputsMatrixT["p_c_cycle_comed_tx2",z]+OWSA_UCI_inputsMatrixT["p_c_cycle_ae",z]
      }}
    
    
    #TRANSITION ARRAYS - 1= transitions from 1LTx NO AEs, etc
    #Note - 3D arrays are required rather than 2D matrices as different transition matrices are required for early cycles if titration is considered
    
    TransVec1_Comp<-c((1-OWSA_UCI_inputsMatrixT["p_prob_withdAE_Tx1arm_1L",z]-OWSA_UCI_inputsMatrixT["p_prob_withdother_Tx1arm_1L",z])*(1-OWSA_UCI_inputsMatrixT["p_prob_AE_Tx1arm_1L",z]),
                      (1-OWSA_UCI_inputsMatrixT["p_prob_withdAE_Tx1arm_1L",z]-OWSA_UCI_inputsMatrixT["p_prob_withdother_Tx1arm_1L",z])*(OWSA_UCI_inputsMatrixT["p_prob_AE_Tx1arm_1L",z]),
                      OWSA_UCI_inputsMatrixT["p_prob_withdAE_Tx1arm_1L",z],
                      OWSA_UCI_inputsMatrixT["p_prob_withdother_Tx1arm_1L",z],
                      0,
                      0,0,0,0,0
    )
    TransVec2_Comp<-c((1-OWSA_UCI_inputsMatrixT["p_prob_withdAE_Tx1arm_1L",z]-OWSA_UCI_inputsMatrixT["p_prob_withdother_Tx1arm_1L",z])*(1-OWSA_UCI_inputsMatrixT["p_prob_AE_Tx1arm_1L",z]),
                      (1-OWSA_UCI_inputsMatrixT["p_prob_withdAE_Tx1arm_1L",z]-OWSA_UCI_inputsMatrixT["p_prob_withdother_Tx1arm_1L",z])*(OWSA_UCI_inputsMatrixT["p_prob_AE_Tx1arm_1L",z]),
                      OWSA_UCI_inputsMatrixT["p_prob_withdAE_Tx1arm_1L",z],
                      OWSA_UCI_inputsMatrixT["p_prob_withdother_Tx1arm_1L",z],
                      0,
                      0,0,0,0,0
    )
    TransVec3_Comp<-c(0,0,0,0,
                      (1-OWSA_UCI_inputsMatrixT["p_prob_discontafter1L",z])*(1-OWSA_UCI_inputsMatrixT["p_prob_AE_Tx1arm_2L",z]),
                      (1-OWSA_UCI_inputsMatrixT["p_prob_discontafter1L",z])*OWSA_UCI_inputsMatrixT["p_prob_AE_Tx1arm_2L",z],
                      0,0,0,
                      OWSA_UCI_inputsMatrixT["p_prob_discontafter1L",z]
    )
    TransVec4_Comp<-c(0,0,0,0,
                      (1-OWSA_UCI_inputsMatrixT["p_prob_discontafter1L",z])*(1-OWSA_UCI_inputsMatrixT["p_prob_AE_Tx1arm_2L",z]),
                      (1-OWSA_UCI_inputsMatrixT["p_prob_discontafter1L",z])*OWSA_UCI_inputsMatrixT["p_prob_AE_Tx1arm_2L",z],
                      0,0,0,
                      OWSA_UCI_inputsMatrixT["p_prob_discontafter1L",z]
    )
    TransVec5_Comp<-c(0,0,0,0,
                      (1-OWSA_UCI_inputsMatrixT["p_prob_withdAE_Tx1arm_2L",z]-OWSA_UCI_inputsMatrixT["p_prob_withdother_Tx1arm_2L",z])*(1-OWSA_UCI_inputsMatrixT["p_prob_AE_Tx1arm_2L",z]),
                      (1-OWSA_UCI_inputsMatrixT["p_prob_withdAE_Tx1arm_2L",z]-OWSA_UCI_inputsMatrixT["p_prob_withdother_Tx1arm_2L",z])*(OWSA_UCI_inputsMatrixT["p_prob_AE_Tx1arm_2L",z]),
                      OWSA_UCI_inputsMatrixT["p_prob_withdAE_Tx1arm_2L",z],
                      OWSA_UCI_inputsMatrixT["p_prob_withdother_Tx1arm_2L",z],
                      0,0
    )
    TransVec6_Comp<-c(0,0,0,0,
                      (1-OWSA_UCI_inputsMatrixT["p_prob_withdAE_Tx1arm_2L",z]-OWSA_UCI_inputsMatrixT["p_prob_withdother_Tx1arm_2L",z])*(1-OWSA_UCI_inputsMatrixT["p_prob_AE_Tx1arm_2L",z]),
                      (1-OWSA_UCI_inputsMatrixT["p_prob_withdAE_Tx1arm_2L",z]-OWSA_UCI_inputsMatrixT["p_prob_withdother_Tx1arm_2L",z])*(OWSA_UCI_inputsMatrixT["p_prob_AE_Tx1arm_2L",z]),
                      OWSA_UCI_inputsMatrixT["p_prob_withdAE_Tx1arm_2L",z],
                      OWSA_UCI_inputsMatrixT["p_prob_withdother_Tx1arm_2L",z],
                      0,0
    )
    TransVec7_Comp<-c(0,0,0,0,0,
                      0,0,0,
                      ifelse(cont.PatPathway=="Discontinuation",0,1-OWSA_UCI_inputsMatrixT["p_prob_discontafter2L",z]),
                      ifelse(cont.PatPathway=="Discontinuation",1,OWSA_UCI_inputsMatrixT["p_prob_discontafter2L",z])
    )
    TransVec8_Comp<-c(0,0,0,0,0,
                      0,0,0,
                      ifelse(cont.PatPathway=="Discontinuation",0,1-OWSA_UCI_inputsMatrixT["p_prob_discontafter2L",z]),
                      ifelse(cont.PatPathway=="Discontinuation",1,OWSA_UCI_inputsMatrixT["p_prob_discontafter2L",z])
    )
    TransVec9_Comp<-c(0,0,0,0,0,
                      0,0,0,1,0)
    TransVec10_Comp<-c(0,0,0,0,0,
                       0,0,0,0,1)                 
    
    TransMat_Comp<-rbind(TransVec1_Comp,TransVec2_Comp,TransVec3_Comp,TransVec4_Comp,TransVec5_Comp,
                         TransVec6_Comp,TransVec7_Comp,TransVec8_Comp,TransVec9_Comp,TransVec10_Comp)
    colnames(TransMat_Comp)<-c("NoAEs_1L","AEs_1L","WithdAEs_1L","WithdOther_1L","NoAEs_2L","AEs_2L","WithdAEs_2L","WithdOther_1L","3rdL","Discontinuation")
    rownames(TransMat_Comp)<-colnames(TransMat_Comp)
    rowSums(TransMat_Comp)
    
    #Novel Therapy arm
    TransVec1_Novel<-c((1-OWSA_UCI_inputsMatrixT["p_prob_withdAE_Tx2arm_1L",z]-OWSA_UCI_inputsMatrixT["p_prob_withdother_Tx2arm_1L",z])*(1-OWSA_UCI_inputsMatrixT["p_prob_AE_Tx2arm_1L",z]),
                       (1-OWSA_UCI_inputsMatrixT["p_prob_withdAE_Tx2arm_1L",z]-OWSA_UCI_inputsMatrixT["p_prob_withdother_Tx2arm_1L",z])*(OWSA_UCI_inputsMatrixT["p_prob_AE_Tx2arm_1L",z]),
                       OWSA_UCI_inputsMatrixT["p_prob_withdAE_Tx2arm_1L",z],
                       OWSA_UCI_inputsMatrixT["p_prob_withdother_Tx2arm_1L",z],
                       0,
                       0,0,0,0,0
    )
    TransVec2_Novel<-c((1-OWSA_UCI_inputsMatrixT["p_prob_withdAE_Tx2arm_1L",z]-OWSA_UCI_inputsMatrixT["p_prob_withdother_Tx2arm_1L",z])*(1-OWSA_UCI_inputsMatrixT["p_prob_AE_Tx2arm_1L",z]),
                       (1-OWSA_UCI_inputsMatrixT["p_prob_withdAE_Tx2arm_1L",z]-OWSA_UCI_inputsMatrixT["p_prob_withdother_Tx2arm_1L",z])*(OWSA_UCI_inputsMatrixT["p_prob_AE_Tx2arm_1L",z]),
                       OWSA_UCI_inputsMatrixT["p_prob_withdAE_Tx2arm_1L",z],
                       OWSA_UCI_inputsMatrixT["p_prob_withdother_Tx2arm_1L",z],
                       0,
                       0,0,0,0,0
    )
    TransVec3_Novel<-c(0,0,0,0,
                       (1-OWSA_UCI_inputsMatrixT["p_prob_discontafter1L",z])*(1-OWSA_UCI_inputsMatrixT["p_prob_AE_Tx2arm_2L",z]),
                       (1-OWSA_UCI_inputsMatrixT["p_prob_discontafter1L",z])*OWSA_UCI_inputsMatrixT["p_prob_AE_Tx2arm_2L",z],
                       0,0,0,
                       OWSA_UCI_inputsMatrixT["p_prob_discontafter1L",z]
    )
    TransVec4_Novel<-c(0,0,0,0,
                       (1-OWSA_UCI_inputsMatrixT["p_prob_discontafter1L",z])*(1-OWSA_UCI_inputsMatrixT["p_prob_AE_Tx2arm_2L",z]),
                       (1-OWSA_UCI_inputsMatrixT["p_prob_discontafter1L",z])*OWSA_UCI_inputsMatrixT["p_prob_AE_Tx2arm_2L",z],
                       0,0,0,
                       OWSA_UCI_inputsMatrixT["p_prob_discontafter1L",z]
    )
    TransVec5_Novel<-c(0,0,0,0,
                       (1-OWSA_UCI_inputsMatrixT["p_prob_withdAE_Tx2arm_2L",z]-OWSA_UCI_inputsMatrixT["p_prob_withdother_Tx2arm_2L",z])*(1-OWSA_UCI_inputsMatrixT["p_prob_AE_Tx2arm_2L",z]),
                       (1-OWSA_UCI_inputsMatrixT["p_prob_withdAE_Tx2arm_2L",z]-OWSA_UCI_inputsMatrixT["p_prob_withdother_Tx2arm_2L",z])*(OWSA_UCI_inputsMatrixT["p_prob_AE_Tx2arm_2L",z]),
                       OWSA_UCI_inputsMatrixT["p_prob_withdAE_Tx2arm_2L",z],
                       OWSA_UCI_inputsMatrixT["p_prob_withdother_Tx2arm_2L",z],
                       0,0
    )
    TransVec6_Novel<-c(0,0,0,0,
                       (1-OWSA_UCI_inputsMatrixT["p_prob_withdAE_Tx2arm_2L",z]-OWSA_UCI_inputsMatrixT["p_prob_withdother_Tx2arm_2L",z])*(1-OWSA_UCI_inputsMatrixT["p_prob_AE_Tx2arm_2L",z]),
                       (1-OWSA_UCI_inputsMatrixT["p_prob_withdAE_Tx2arm_2L",z]-OWSA_UCI_inputsMatrixT["p_prob_withdother_Tx2arm_2L",z])*(OWSA_UCI_inputsMatrixT["p_prob_AE_Tx2arm_2L",z]),
                       OWSA_UCI_inputsMatrixT["p_prob_withdAE_Tx2arm_2L",z],
                       OWSA_UCI_inputsMatrixT["p_prob_withdother_Tx2arm_2L",z],
                       0,0
    )
    TransVec7_Novel<-c(0,0,0,0,0,
                       0,0,0,
                       ifelse(cont.PatPathway=="Discontinuation",0,1-OWSA_UCI_inputsMatrixT["p_prob_discontafter2L",z]),
                       ifelse(cont.PatPathway=="Discontinuation",1,OWSA_UCI_inputsMatrixT["p_prob_discontafter2L",z])
    )
    TransVec8_Novel<-c(0,0,0,0,0,
                       0,0,0,
                       ifelse(cont.PatPathway=="Discontinuation",0,1-OWSA_UCI_inputsMatrixT["p_prob_discontafter2L",z]),
                       ifelse(cont.PatPathway=="Discontinuation",1,OWSA_UCI_inputsMatrixT["p_prob_discontafter2L",z])
    )
    TransVec9_Novel<-c(0,0,0,0,0,
                       0,0,0,1,0)
    TransVec10_Novel<-c(0,0,0,0,0,
                        0,0,0,0,1)     
    
    TransMat_Novel<-rbind(TransVec1_Novel,TransVec2_Novel,TransVec3_Novel,TransVec4_Novel,TransVec5_Novel,
                          TransVec6_Novel,TransVec7_Novel,TransVec8_Novel,TransVec9_Novel,TransVec10_Novel)
    rownames(TransMat_Novel)<-rownames(TransMat_Comp)
    colnames(TransMat_Novel)<-colnames(TransMat_Comp)
    rowSums(TransMat_Novel)
    
    ####
    #Generate alternate transition matrix if titration scenario being considered
    ####
    
    
    if (cont.titration=="no adjustment for first 4 weeks"){
      print('no titration adjustment...')
    } else {
      #Comp arm
      InitTransVec1_Comp<-c((1-OWSA_UCI_inputsMatrixT["p_prob_withdAE_Tx1arm_1L_init",z]-OWSA_UCI_inputsMatrixT["p_prob_withdother_Tx1arm_1L_init",z])*(1-OWSA_UCI_inputsMatrixT["p_prob_AE_Tx1arm_1L",z]),
                            (1-OWSA_UCI_inputsMatrixT["p_prob_withdAE_Tx1arm_1L_init",z]-OWSA_UCI_inputsMatrixT["p_prob_withdother_Tx1arm_1L_init",z])*(OWSA_UCI_inputsMatrixT["p_prob_AE_Tx1arm_1L",z]),
                            OWSA_UCI_inputsMatrixT["p_prob_withdAE_Tx1arm_1L_init",z],
                            OWSA_UCI_inputsMatrixT["p_prob_withdother_Tx1arm_1L_init",z],
                            0,
                            0,0,0,0,0
      )
      InitTransVec2_Comp<-c((1-OWSA_UCI_inputsMatrixT["p_prob_withdAE_Tx1arm_1L_init",z]-OWSA_UCI_inputsMatrixT["p_prob_withdother_Tx1arm_1L_init",z])*(1-OWSA_UCI_inputsMatrixT["p_prob_AE_Tx1arm_1L",z]),
                            (1-OWSA_UCI_inputsMatrixT["p_prob_withdAE_Tx1arm_1L_init",z]-OWSA_UCI_inputsMatrixT["p_prob_withdother_Tx1arm_1L_init",z])*(OWSA_UCI_inputsMatrixT["p_prob_AE_Tx1arm_1L",z]),
                            OWSA_UCI_inputsMatrixT["p_prob_withdAE_Tx1arm_1L_init",z],
                            OWSA_UCI_inputsMatrixT["p_prob_withdother_Tx1arm_1L_init",z],
                            0,
                            0,0,0,0,0
      )
      
      InitTransMat_Comp<-rbind(InitTransVec1_Comp,InitTransVec2_Comp,TransVec3_Comp,TransVec4_Comp,TransVec5_Comp,
                               TransVec6_Comp,TransVec7_Comp,TransVec8_Comp,TransVec9_Comp,TransVec10_Comp)
      rownames(InitTransMat_Comp)<-rownames(TransMat_Comp)
      colnames(InitTransMat_Comp)<-colnames(TransMat_Comp)
      rowSums(InitTransMat_Comp)
      #Novel arm
      InitTransVec1_Novel<-c((1-OWSA_UCI_inputsMatrixT["p_prob_withdAE_Tx2arm_1L_init",z]-OWSA_UCI_inputsMatrixT["p_prob_withdother_Tx2arm_1L_init",z])*(1-OWSA_UCI_inputsMatrixT["p_prob_AE_Tx2arm_1L",z]),
                             (1-OWSA_UCI_inputsMatrixT["p_prob_withdAE_Tx2arm_1L_init",z]-OWSA_UCI_inputsMatrixT["p_prob_withdother_Tx2arm_1L_init",z])*(OWSA_UCI_inputsMatrixT["p_prob_AE_Tx2arm_1L",z]),
                             OWSA_UCI_inputsMatrixT["p_prob_withdAE_Tx2arm_1L_init",z],
                             OWSA_UCI_inputsMatrixT["p_prob_withdother_Tx2arm_1L_init",z],
                             0,
                             0,0,0,0,0
      )
      InitTransVec2_Novel<-c((1-OWSA_UCI_inputsMatrixT["p_prob_withdAE_Tx2arm_1L_init",z]-OWSA_UCI_inputsMatrixT["p_prob_withdother_Tx2arm_1L_init",z])*(1-OWSA_UCI_inputsMatrixT["p_prob_AE_Tx2arm_1L",z]),
                             (1-OWSA_UCI_inputsMatrixT["p_prob_withdAE_Tx2arm_1L_init",z]-OWSA_UCI_inputsMatrixT["p_prob_withdother_Tx2arm_1L_init",z])*(OWSA_UCI_inputsMatrixT["p_prob_AE_Tx2arm_1L",z]),
                             OWSA_UCI_inputsMatrixT["p_prob_withdAE_Tx2arm_1L_init",z],
                             OWSA_UCI_inputsMatrixT["p_prob_withdother_Tx2arm_1L_init",z],
                             0,
                             0,0,0,0,0
      )
      InitTransMat_Novel<-rbind(InitTransVec1_Novel,InitTransVec2_Novel,TransVec3_Novel,TransVec4_Novel,TransVec5_Novel,
                                TransVec6_Novel,TransVec7_Novel,TransVec8_Novel,TransVec9_Novel,TransVec10_Novel)
      rownames(InitTransMat_Novel)<-rownames(TransMat_Novel)
      colnames(InitTransMat_Novel)<-colnames(TransMat_Novel)
      rowSums(InitTransMat_Novel)  
    }
    
    ###
    #create arrays of matrices to allow time-varying transition probabilities
    TransArrayComp <- array(data=NA,dim=c(10,10,costANDtracematrices_nrows)) #dim=c(nrow,ncol,nmatrix)
    TransArrayNovel <- array(data=NA,dim=c(10,10,costANDtracematrices_nrows)) #dim=c(nrow,ncol,nmatrix)
    for (i in 1:costANDtracematrices_nrows) {
      TransArrayComp[,,i] <-TransMat_Comp
      TransArrayNovel[,,i]<-TransMat_Novel
    }
    #adapt array if titration is under consideration
    ####
    if (cont.titration=="no adjustment for first 4 weeks"){
      print('no titration adjustment...')
    } else {
      for (i in 1:4) {
        TransArrayComp[,,i] <-InitTransMat_Comp
        TransArrayNovel[,,i]<-InitTransMat_Novel
      }
    }
    
    #check
    rowSums(TransArrayComp[,,4])
    rowSums(TransArrayComp[,,8])
    rowSums(TransArrayNovel[,,4])
    rowSums(TransArrayNovel[,,8])
    
    #Evaluate Model
    Results_Comp <- Pain_Markov(TransArrayComp,CostMatrix_Comp,UtilityVector_Comp) 
    Results_Novel <- Pain_Markov(TransArrayNovel,CostMatrix_Novel,UtilityVector_Novel)
    
    
    #copy PSA results to matrix
    OWSA_resultsMatrix[z,"Costs_Comp_UCI"] <- Results_Comp$costs
    OWSA_resultsMatrix[z,"QALYs_Comp_UCI"] <- Results_Comp$qalys
    OWSA_resultsMatrix[z,"Costs_Novel_UCI"] <- Results_Novel$costs
    OWSA_resultsMatrix[z,"QALYs_Novel_UCI"] <- Results_Novel$qalys
    OWSA_resultsMatrix[z,"ICER_UCI"] <- (Results_Novel$costs-Results_Comp$costs)/(Results_Novel$qalys-Results_Comp$qalys)
    
    
    
    
  }  
  
  #Calculate INB Difference
  #cont.WTPperQALY set under #CONTROLS section
  
  OWSA_resultsMatrix[,"INMB_Lower_Bound"]<-((cont.WTPperQALY*OWSA_resultsMatrix[,"QALYs_Novel_LCI"]-OWSA_resultsMatrix[,"Costs_Novel_LCI"])-
                                            (cont.WTPperQALY*OWSA_resultsMatrix[,"QALYs_Comp_LCI"]-OWSA_resultsMatrix[,"Costs_Comp_LCI"]))
  OWSA_resultsMatrix[,"INMB_Upper_Bound"]<-((cont.WTPperQALY*OWSA_resultsMatrix[,"QALYs_Novel_UCI"]-OWSA_resultsMatrix[,"Costs_Novel_UCI"])-
                                              (cont.WTPperQALY*OWSA_resultsMatrix[,"QALYs_Comp_UCI"]-OWSA_resultsMatrix[,"Costs_Comp_UCI"]))
  OWSA_resultsMatrix[,"INMB_Difference"]<-abs(OWSA_resultsMatrix[,"INMB_Upper_Bound"]-OWSA_resultsMatrix[,"INMB_Lower_Bound"])
  
  OWSA_resultsMatrix_ORDERED<-OWSA_resultsMatrix[rev(order(as.data.frame(OWSA_resultsMatrix)$INMB_Difference)),]
  
  OWSA_resultsMatrix_ORDERED_top10<-as.data.frame(OWSA_resultsMatrix_ORDERED[1:10,])
  
  
  #plot results
  # REQUIRED PACKAGE ggplot2
  
  library(ggplot2)
  
  dataframe <- data.frame(Parameter=rep(rownames(OWSA_resultsMatrix_ORDERED_top10),2),Bound=c(rep("Lower",10),rep("Upper",10)),
                          INMB=c(OWSA_resultsMatrix_ORDERED_top10$INMB_Lower_Bound,OWSA_resultsMatrix_ORDERED_top10$INMB_Upper_Bound),
                          INMBdif=c(OWSA_resultsMatrix_ORDERED_top10$INMB_Difference,OWSA_resultsMatrix_ORDERED_top10$INMB_Difference))
  
  ggplot(dataframe,aes(x=reorder(Parameter,INMBdif),y=INMB)) + geom_bar(stat="identity",position="identity") + 
    coord_flip() + geom_hline(yintercept=OWSA_resultsMatrix["p_c_cycle_tx_tx1","INMB_Lower_Bound"], colour="black", lwd=2) 
   
   
}
